# Supplementary material for: Structural mechanism of a drug-binding process involving a large conformational change of the protein target
Source: Nat Commun. 2023 Apr 5;14:1885. doi: 10.1038/s41467-023-36956-5 (PMC10076256; doi:10.1038/s41467-023-36956-5)
Supplement: Supplementary file 6 — Source data file [file 41467_2023_36956_MOESM6_ESM.xlsx]

## Sheet: Figure4B-kinetics
Imatinib kinetics
Imatinib (μM)	WT		N	M343T		N	M472I		N	I502M		N	E509D		N
	Mean	SD		Mean	SD		Mean	SD		Mean	SD		Mean	SD
3.125	0.161437	0.00834456	4	0.169165	0.00907353	3				0.161955		2	0.169817		2
6.25	0.317349	0.0176264	4	0.316077	0.0133809	3	0.3294	0.0194031	3	0.297898		2	0.317062		2
12.5	0.586048	0.0272793	4	0.587093	0.0211423	3	0.63715	0.00445477	3	0.559649		2	0.583914		2
25	1.07106	0.0450749	4	1.04023	0.00687959	3	1.09289	0.0563179	3	1.03182		2	1.09996		2
50	1.85835	0.0885288	4	1.80665	0.101686	3	1.79608	0.0769644	3	1.85197		2	1.899		2
75	2.41928	0.0590699	4	2.6591	0.194054	3	2.4255	0.0452852	3	2.43343		2	2.57797		2
100	2.89069	0.0504136	4	3.40668	0.508746	3	2.64508	0.231225	3	2.83069		2	2.92618		2
Dasatinib kinetics
Dasatinib (μM)
2.5	2.662	0.0219545	4	2.65367	0.170998	3	3.055	0.0847073	4	3.1095	0.0871875	4	2.75333	0.0843465	4
5	5.72775	0.302303	4	5.116	0.430871	4	5.803	0.180002	4	5.60467	0.276106	3	5.99375	0.20452	4
10	11.2925	0.625107	4	11.1875	0.29056	4	12.26	0.659899	4	11.9	0.788797	4	12.31	1.44917	4
20	24.085	2.47868	4	19.5925	1.75568	4	24.1167	1.57513	3	22.265	1.51425	4

## Sheet: Figure4B-dasatinib
WT, 2.5 DAS								WT, 5 DAS								WT, 10 DAS								WT, 20 DAS								E509D, 2.5 DAS						E509D, 5 DAS								E509D, 10 DAS
3		4		5		6		7		8		9		10		11		12		13		14		15		16		17		18		20		21		22		23		24		25		26		28		29
0	802400	0	810400	0	779200	0	700000	0	929333	0	981333	0	934667	0	912000	0	925000	0	908000	0	959000	0	900000	0	821000	0	840000	0	870000	0	815000	0	892400	0	932800	0	835200	0	898667	0	873333	0	897333	0	838000	0	835000	0	777000
0.0025	797200	0.0025	770000	0.0025	787600	0.0025	774800	0.0015	943333	0.0015	934667	0.0015	931333	0.0015	871333	0.001	909000	0.001	925000	0.001	940000	0.001	836000	0.001	873000	0.001	917000	0.001	858000	0.001	850000	0.0025	942400	0.0025	922000	0.0025	839200	0.0015	873333	0.0015	858667	0.0015	894000	0.0015	786000	0.001	871000	0.001	861000
0.005	822400	0.005	806800	0.005	746000	0.005	755600	0.003	935333	0.003	976000	0.003	941333	0.003	884000	0.002	900000	0.002	931000	0.002	847000	0.002	879000	0.002	865000	0.002	836000	0.002	817000	0.002	759000	0.005	936000	0.005	896800	0.005	806800	0.003	928000	0.003	874667	0.003	890000	0.003	794667	0.002	843000	0.002	878000
0.0075	792000	0.0075	771200	0.0075	784000	0.0075	733200	0.0045	911333	0.0045	962667	0.0045	964000	0.0045	899333	0.003	887000	0.003	961000	0.003	936000	0.003	905000	0.003	829000	0.003	862000	0.003	859000	0.003	733000	0.0075	940400	0.0075	916000	0.0075	844000	0.0045	888667	0.0045	878000	0.0045	901333	0.0045	836667	0.003	826000	0.003	790000
0.01	792000	0.01	812800	0.01	771600	0.01	728800	0.006	897333	0.006	946667	0.006	948000	0.006	921333	0.004	933000	0.004	884000	0.004	930000	0.004	856000	0.004	897000	0.004	811000	0.004	891000	0.004	770000	0.01	925600	0.01	935200	0.01	843200	0.006	916667	0.006	890667	0.006	922667	0.006	813333	0.004	850000	0.004	860000
0.0125	763600	0.0125	811200	0.0125	808000	0.0125	715200	0.0075	950667	0.0075	924667	0.0075	890000	0.0075	889333	0.005	984000	0.005	862000	0.005	902000	0.005	887000	0.005	807000	0.005	792000	0.005	817000	0.005	788000	0.0125	920400	0.0125	926000	0.0125	843600	0.0075	892000	0.0075	886000	0.0075	860000	0.0075	805333	0.005	817000	0.005	812000
0.015	803600	0.015	811600	0.015	776400	0.015	735600	0.009	978000	0.009	903333	0.009	937333	0.009	874667	0.006	926000	0.006	928000	0.006	956000	0.006	823000	0.006	800000	0.006	836000	0.006	840000	0.006	761000	0.015	912800	0.015	908000	0.015	832800	0.009	862000	0.009	831333	0.009	861333	0.009	834000	0.006	848000	0.006	929000
0.0175	794400	0.0175	804800	0.0175	809600	0.0175	744800	0.0105	925333	0.0105	923333	0.0105	934667	0.0105	881333	0.007	853000	0.007	917000	0.007	903000	0.007	869000	0.007	826000	0.007	875000	0.007	821000	0.007	747000	0.0175	880800	0.0175	886800	0.0175	848800	0.0105	903333	0.0105	864667	0.0105	883333	0.0105	844000	0.007	767000	0.007	816000
0.02	770400	0.02	824000	0.02	780000	0.02	732400	0.012	944000	0.012	951333	0.012	911333	0.012	868000	0.008	944000	0.008	936000	0.008	904000	0.008	879000	0.008	867000	0.008	881000	0.008	861000	0.008	812000	0.02	893200	0.02	910800	0.02	814800	0.012	920000	0.012	860667	0.012	836667	0.012	774667	0.008	797000	0.008	826000
0.0225	804000	0.0225	833600	0.0225	739600	0.0225	748000	0.0135	924667	0.0135	960667	0.0135	886667	0.0135	926000	0.009	916000	0.009	816000	0.009	933000	0.009	882000	0.009	825000	0.009	827000	0.009	852000	0.009	792000	0.0225	900000	0.0225	915200	0.0225	821200	0.0135	868000	0.0135	881333	0.0135	877333	0.0135	830000	0.009	785000	0.009	862000
0.025	761600	0.025	790400	0.025	788400	0.025	704800	0.015	929333	0.015	908667	0.015	936667	0.015	913333	0.01	924000	0.01	920000	0.01	893000	0.01	906000	0.01	838000	0.01	756000	0.01	810000	0.01	779000	0.025	926000	0.025	910000	0.025	830400	0.015	828000	0.015	888667	0.015	922000	0.015	824667	0.01	834000	0.01	817000
0.0275	801600	0.0275	823600	0.0275	768000	0.0275	731600	0.0165	958667	0.0165	934000	0.0165	868000	0.0165	839333	0.011	922000	0.011	920000	0.011	901000	0.011	853000	0.011	796000	0.011	787000	0.011	835000	0.011	796000	0.0275	883200	0.0275	941200	0.0275	842800	0.0165	869333	0.0165	857333	0.0165	876667	0.0165	806667	0.011	842000	0.011	766000
0.03	785200	0.03	760000	0.03	760800	0.03	724000	0.018	907333	0.018	919333	0.018	962000	0.018	849333	0.012	892000	0.012	893000	0.012	912000	0.012	836000	0.012	867000	0.012	811000	0.012	808000	0.012	771000	0.03	902800	0.03	908800	0.03	823200	0.018	870000	0.018	833333	0.018	841333	0.018	818000	0.012	812000	0.012	843000
0.0325	801200	0.0325	804000	0.0325	783600	0.0325	721600	0.0195	900667	0.0195	955333	0.0195	916667	0.0195	855333	0.013	896000	0.013	930000	0.013	909000	0.013	891000	0.013	809000	0.013	760000	0.013	817000	0.013	777000	0.0325	910400	0.0325	925200	0.0325	814800	0.0195	905333	0.0195	848000	0.0195	837333	0.0195	763333	0.013	799000	0.013	786000
0.035	779200	0.035	814000	0.035	758800	0.035	712800	0.021	923333	0.021	919333	0.021	902667	0.021	899333	0.014	883000	0.014	880000	0.014	911000	0.014	830000	0.014	855000	0.014	792000	0.014	778000	0.014	782000	0.035	873200	0.035	883600	0.035	781600	0.021	855333	0.021	847333	0.021	846667	0.021	822667	0.014	822000	0.014	814000
0.0375	754000	0.0375	796800	0.0375	755600	0.0375	727200	0.0225	913333	0.0225	938000	0.0225	919333	0.0225	883333	0.015	868000	0.015	899000	0.015	950000	0.015	837000	0.015	878000	0.015	813000	0.015	825000	0.015	733000	0.0375	899200	0.0375	894000	0.0375	827200	0.0225	851333	0.0225	874000	0.0225	864000	0.0225	846667	0.015	831000	0.015	821000
0.04	801200	0.04	786400	0.04	763200	0.04	726400	0.024	926667	0.024	935333	0.024	940667	0.024	883333	0.016	857000	0.016	866000	0.016	964000	0.016	849000	0.016	754000	0.016	725000	0.016	829000	0.016	741000	0.04	892800	0.04	882800	0.04	817600	0.024	890000	0.024	871333	0.024	872000	0.024	738667	0.016	778000	0.016	777000
0.0425	758800	0.0425	783200	0.0425	770800	0.0425	725200	0.0255	894000	0.0255	878667	0.0255	880667	0.0255	844667	0.017	885000	0.017	880000	0.017	890000	0.017	838000	0.017	798000	0.017	776000	0.017	764000	0.017	765000	0.0425	902800	0.0425	921600	0.0425	834800	0.0255	904667	0.0255	816000	0.0255	865333	0.0255	828000	0.017	776000	0.017	784000
0.045	781600	0.045	762800	0.045	766000	0.045	712800	0.027	905333	0.027	911333	0.027	924667	0.027	884667	0.018	845000	0.018	834000	0.018	872000	0.018	861000	0.018	799000	0.018	782000	0.018	730000	0.018	742000	0.045	883600	0.045	846400	0.045	776800	0.027	890667	0.027	870000	0.027	835333	0.027	800667	0.018	781000	0.018	754000
0.0475	778400	0.0475	781200	0.0475	764000	0.0475	716000	0.0285	958000	0.0285	892000	0.0285	896000	0.0285	881333	0.019	898000	0.019	896000	0.019	909000	0.019	849000	0.019	801000	0.019	787000	0.019	770000	0.019	698000	0.0475	866800	0.0475	914000	0.0475	774000	0.0285	876000	0.0285	848667	0.0285	876000	0.0285	772667	0.019	804000	0.019	805000
0.05	778800	0.05	795600	0.05	740800	0.05	730800	0.03	911333	0.03	902667	0.03	927333	0.03	872667	0.02	843000	0.02	946000	0.02	895000	0.02	806000	0.02	800000	0.02	786000	0.02	794000	0.02	699000	0.05	877600	0.05	894000	0.05	812800	0.03	857333	0.03	850667	0.03	837333	0.03	772000	0.02	790000	0.02	837000
0.0525	801600	0.0525	764800	0.0525	745200	0.0525	701200	0.0315	942667	0.0315	912000	0.0315	912667	0.0315	857333	0.021	898000	0.021	809000	0.021	902000	0.021	764000	0.021	756000	0.021	752000	0.021	779000	0.021	721000	0.0525	901200	0.0525	872400	0.0525	821200	0.0315	879333	0.0315	875333	0.0315	854000	0.0315	796000	0.021	803000	0.021	812000
0.055	781600	0.055	797600	0.055	725600	0.055	708000	0.033	882000	0.033	901333	0.033	892000	0.033	816667	0.022	864000	0.022	863000	0.022	885000	0.022	802000	0.022	757000	0.022	761000	0.022	776000	0.022	687000	0.055	881200	0.055	888000	0.055	765600	0.033	862000	0.033	878667	0.033	823333	0.033	759333	0.022	802000	0.022	805000
0.0575	784000	0.0575	765600	0.0575	773600	0.0575	686000	0.0345	880667	0.0345	874667	0.0345	917333	0.0345	866667	0.023	930000	0.023	867000	0.023	880000	0.023	836000	0.023	778000	0.023	771000	0.023	767000	0.023	712000	0.0575	863600	0.0575	902000	0.0575	822800	0.0345	804667	0.0345	878000	0.0345	833333	0.0345	756000	0.023	782000	0.023	742000
0.06	785200	0.06	746400	0.06	751200	0.06	726400	0.036	886000	0.036	890000	0.036	932667	0.036	816667	0.024	849000	0.024	809000	0.024	922000	0.024	779000	0.024	773000	0.024	775000	0.024	772000	0.024	748000	0.06	844000	0.06	839200	0.06	808800	0.036	892667	0.036	818667	0.036	814000	0.036	818667	0.024	799000	0.024	828000
0.0625	752400	0.0625	783200	0.0625	737600	0.0625	679600	0.0375	925333	0.0375	934000	0.0375	908000	0.0375	815333	0.025	873000	0.025	890000	0.025	854000	0.025	786000	0.025	801000	0.025	747000	0.025	739000	0.025	698000	0.0625	844000	0.0625	884000	0.0625	799600	0.0375	862000	0.0375	863333	0.0375	840000	0.0375	796000	0.025	749000	0.025	796000
0.065	769600	0.065	780800	0.065	765600	0.065	688000	0.039	898000	0.039	908000	0.039	849333	0.039	826667	0.026	841000	0.026	858000	0.026	857000	0.026	800000	0.026	777000	0.026	751000	0.026	787000	0.026	731000	0.065	874000	0.065	900000	0.065	814400	0.039	863333	0.039	829333	0.039	810000	0.039	775333	0.026	781000	0.026	759000
0.0675	781200	0.0675	754800	0.0675	747200	0.0675	696000	0.0405	877333	0.0405	865333	0.0405	867333	0.0405	900000	0.027	825000	0.027	831000	0.027	854000	0.027	849000	0.027	787000	0.027	721000	0.027	789000	0.027	729000	0.0675	853600	0.0675	886000	0.0675	796000	0.0405	876000	0.0405	867333	0.0405	801333	0.0405	800667	0.027	802000	0.027	810000
0.07	776800	0.07	790800	0.07	726800	0.07	712000	0.042	890000	0.042	884667	0.042	933333	0.042	788000	0.028	842000	0.028	867000	0.028	833000	0.028	854000	0.028	731000	0.028	753000	0.028	726000	0.028	687000	0.07	843200	0.07	868800	0.07	797600	0.042	864000	0.042	873333	0.042	845333	0.042	785333	0.028	804000	0.028	757000
0.0725	737200	0.0725	725600	0.0725	746800	0.0725	729200	0.0435	857333	0.0435	868000	0.0435	910000	0.0435	893333	0.029	895000	0.029	853000	0.029	862000	0.029	817000	0.029	749000	0.029	752000	0.029	780000	0.029	679000	0.0725	849600	0.0725	892800	0.0725	802800	0.0435	855333	0.0435	818667	0.0435	856667	0.0435	788667	0.029	839000	0.029	752000
0.075	751200	0.075	780000	0.075	729600	0.075	684000	0.045	866000	0.045	852000	0.045	898000	0.045	866000	0.03	898000	0.03	856000	0.03	793000	0.03	808000	0.03	768000	0.03	746000	0.03	718000	0.03	674000	0.075	875600	0.075	840400	0.075	800000	0.045	848000	0.045	807333	0.045	812000	0.045	782000	0.03	756000	0.03	734000
0.0775	782000	0.0775	736800	0.0775	716000	0.0775	677600	0.0465	885333	0.0465	908000	0.0465	922000	0.0465	822000	0.031	907000	0.031	844000	0.031	893000	0.031	784000	0.031	684000	0.031	704000	0.031	792000	0.031	654000	0.0775	871200	0.0775	870000	0.0775	802800	0.0465	826667	0.0465	830000	0.0465	876000	0.0465	768000	0.031	766000	0.031	776000
0.08	758400	0.08	765200	0.08	763600	0.08	697600	0.048	907333	0.048	860667	0.048	872667	0.048	844000	0.032	856000	0.032	819000	0.032	839000	0.032	781000	0.032	757000	0.032	741000	0.032	747000	0.032	680000	0.08	858800	0.08	858000	0.08	790800	0.048	840667	0.048	788000	0.048	825333	0.048	782000	0.032	756000	0.032	769000
0.0825	787600	0.0825	752800	0.0825	744000	0.0825	722800	0.0495	866667	0.0495	886667	0.0495	880667	0.0495	844000	0.033	853000	0.033	778000	0.033	831000	0.033	769000	0.033	771000	0.033	688000	0.033	725000	0.033	702000	0.0825	873600	0.0825	888000	0.0825	800800	0.0495	844667	0.0495	838000	0.0495	853333	0.0495	768667	0.033	791000	0.033	775000
0.085	732400	0.085	751200	0.085	726800	0.085	704400	0.051	909333	0.051	889333	0.051	910667	0.051	846667	0.034	856000	0.034	852000	0.034	856000	0.034	841000	0.034	728000	0.034	755000	0.034	719000	0.034	676000	0.085	859200	0.085	845600	0.085	794800	0.051	819333	0.051	816000	0.051	837333	0.051	792000	0.034	802000	0.034	760000
0.0875	771200	0.0875	764800	0.0875	781600	0.0875	661200	0.0525	882667	0.0525	850000	0.0525	862000	0.0525	798667	0.035	836000	0.035	852000	0.035	878000	0.035	809000	0.035	733000	0.035	770000	0.035	716000	0.035	669000	0.0875	850800	0.0875	872800	0.0875	794400	0.0525	826000	0.0525	822000	0.0525	834000	0.0525	753333	0.035	808000	0.035	766000
0.09	749200	0.09	755600	0.09	719200	0.09	687600	0.054	853333	0.054	874000	0.054	830000	0.054	815333	0.036	849000	0.036	808000	0.036	837000	0.036	798000	0.036	795000	0.036	764000	0.036	723000	0.036	703000	0.09	849200	0.09	824400	0.09	794000	0.054	830667	0.054	823333	0.054	805333	0.054	770667	0.036	753000	0.036	782000
0.0925	773600	0.0925	764400	0.0925	688800	0.0925	684000	0.0555	854000	0.0555	916000	0.0555	848000	0.0555	824000	0.037	864000	0.037	898000	0.037	834000	0.037	746000	0.037	712000	0.037	722000	0.037	730000	0.037	666000	0.0925	849200	0.0925	873600	0.0925	772800	0.0555	837333	0.0555	850000	0.0555	786667	0.0555	756667	0.037	747000	0.037	767000
0.095	736400	0.095	763600	0.095	750000	0.095	732800	0.057	842000	0.057	888667	0.057	871333	0.057	820667	0.038	826000	0.038	845000	0.038	840000	0.038	839000	0.038	754000	0.038	681000	0.038	714000	0.038	697000	0.095	847600	0.095	909200	0.095	762400	0.057	806000	0.057	860667	0.057	836000	0.057	769333	0.038	730000	0.038	742000
0.0975	751200	0.0975	754400	0.0975	751600	0.0975	694800	0.0585	894667	0.0585	878667	0.0585	816000	0.0585	820667	0.039	861000	0.039	844000	0.039	836000	0.039	753000	0.039	705000	0.039	724000	0.039	709000	0.039	692000	0.0975	864400	0.0975	880400	0.0975	796000	0.0585	852000	0.0585	848000	0.0585	863333	0.0585	758000	0.039	777000	0.039	771000
0.1	744400	0.1	743600	0.1	746400	0.1	720800	0.06	855333	0.06	883333	0.06	842000	0.06	836000	0.04	837000	0.04	852000	0.04	751000	0.04	760000	0.04	708000	0.04	777000	0.04	715000	0.04	643000	0.1	829200	0.1	889600	0.1	777600	0.06	799333	0.06	817333	0.06	810667	0.06	773333	0.04	737000	0.04	770000
0.1025	785600	0.1025	741600	0.1025	762800	0.1025	667600	0.0615	908000	0.0615	862000	0.0615	863333	0.0615	792667	0.041	792000	0.041	820000	0.041	842000	0.041	763000	0.041	726000	0.041	671000	0.041	756000	0.041	598000	0.1025	854800	0.1025	898000	0.1025	761600	0.0615	870000	0.0615	834667	0.0615	803333	0.0615	762667	0.041	755000	0.041	733000
0.105	737200	0.105	750000	0.105	730800	0.105	694800	0.063	871333	0.063	897333	0.063	904667	0.063	812667	0.042	832000	0.042	887000	0.042	924000	0.042	792000	0.042	751000	0.042	692000	0.042	721000	0.042	645000	0.105	849200	0.105	866400	0.105	785600	0.063	834000	0.063	812000	0.063	802000	0.063	744667	0.042	811000	0.042	816000
0.1075	724000	0.1075	756800	0.1075	692400	0.1075	690400	0.0645	846667	0.0645	886000	0.0645	835333	0.0645	814667	0.043	848000	0.043	830000	0.043	793000	0.043	786000	0.043	709000	0.043	770000	0.043	715000	0.043	658000	0.1075	806000	0.1075	890400	0.1075	775600	0.0645	820000	0.0645	822667	0.0645	817333	0.0645	741333	0.043	740000	0.043	771000
0.11	724400	0.11	772000	0.11	732400	0.11	662000	0.066	824000	0.066	890000	0.066	854667	0.066	859333	0.044	766000	0.044	830000	0.044	835000	0.044	748000	0.044	742000	0.044	680000	0.044	727000	0.044	692000	0.11	841200	0.11	848400	0.11	798800	0.066	819333	0.066	788667	0.066	838000	0.066	774000	0.044	816000	0.044	791000
0.1125	742400	0.1125	758400	0.1125	761200	0.1125	685200	0.0675	877333	0.0675	884667	0.0675	858000	0.0675	792000	0.045	849000	0.045	858000	0.045	820000	0.045	778000	0.045	689000	0.045	738000	0.045	749000	0.045	616000	0.1125	826800	0.1125	881200	0.1125	772800	0.0675	812667	0.0675	824000	0.0675	775333	0.0675	736000	0.045	740000	0.045	724000
0.115	736400	0.115	745200	0.115	720000	0.115	643200	0.069	858000	0.069	874000	0.069	872000	0.069	823333	0.046	826000	0.046	826000	0.046	805000	0.046	766000	0.046	711000	0.046	769000	0.046	693000	0.046	660000	0.115	867600	0.115	872000	0.115	762000	0.069	869333	0.069	814667	0.069	794000	0.069	741333	0.046	769000	0.046	785000
0.1175	736000	0.1175	730000	0.1175	700000	0.1175	662400	0.0705	870000	0.0705	888000	0.0705	920000	0.0705	817333	0.047	787000	0.047	766000	0.047	824000	0.047	817000	0.047	693000	0.047	711000	0.047	706000	0.047	705000	0.1175	861200	0.1175	894400	0.1175	774800	0.0705	814000	0.0705	816000	0.0705	844667	0.0705	726000	0.047	705000	0.047	786000
0.12	729200	0.12	740400	0.12	740000	0.12	668400	0.072	888667	0.072	864667	0.072	879333	0.072	802667	0.048	815000	0.048	843000	0.048	795000	0.048	807000	0.048	814000	0.048	680000	0.048	679000	0.048	662000	0.12	832000	0.12	887600	0.12	794400	0.072	820000	0.072	784000	0.072	760000	0.072	780000	0.048	760000	0.048	762000
0.1225	729600	0.1225	759600	0.1225	722400	0.1225	668000	0.0735	855333	0.0735	840000	0.0735	839333	0.0735	779333	0.049	813000	0.049	802000	0.049	865000	0.049	745000	0.049	728000	0.049	706000	0.049	708000	0.049	707000	0.1225	858000	0.1225	872400	0.1225	760000	0.0735	814000	0.0735	817333	0.0735	804000	0.0735	760000	0.049	764000	0.049	726000
0.125	728400	0.125	769600	0.125	727200	0.125	675200	0.075	876000	0.075	880667	0.075	829333	0.075	775333	0.05	771000	0.05	847000	0.05	835000	0.05	810000	0.05	685000	0.05	675000	0.05	759000	0.05	673000	0.125	811200	0.125	821600	0.125	755600	0.075	812000	0.075	821333	0.075	804000	0.075	734000	0.05	707000	0.05	809000
0.1275	746400	0.1275	724800	0.1275	718000	0.1275	674000	0.0765	866667	0.0765	850667	0.0765	861333	0.0765	832000	0.051	799000	0.051	836000	0.051	799000	0.051	756000	0.051	719000	0.051	694000	0.051	646000	0.051	603000	0.1275	842400	0.1275	875200	0.1275	766800	0.0765	808000	0.0765	863333	0.0765	764000	0.0765	698667	0.051	792000	0.051	734000
0.13	722400	0.13	729200	0.13	722800	0.13	677200	0.078	844667	0.078	852667	0.078	865333	0.078	770000	0.052	858000	0.052	776000	0.052	845000	0.052	738000	0.052	726000	0.052	708000	0.052	703000	0.052	689000	0.13	839200	0.13	863600	0.13	764000	0.078	788667	0.078	838000	0.078	812000	0.078	765333	0.052	737000	0.052	763000
0.1325	721600	0.1325	769200	0.1325	705200	0.1325	666000	0.0795	851333	0.0795	838667	0.0795	832000	0.0795	761333	0.053	806000	0.053	838000	0.053	822000	0.053	719000	0.053	757000	0.053	689000	0.053	683000	0.053	630000	0.1325	830000	0.1325	850800	0.1325	754400	0.0795	828000	0.0795	793333	0.0795	758000	0.0795	752667	0.053	754000	0.053	748000
0.135	749200	0.135	722800	0.135	716000	0.135	658800	0.081	834667	0.081	788667	0.081	870667	0.081	830667	0.054	808000	0.054	806000	0.054	809000	0.054	755000	0.054	721000	0.054	709000	0.054	704000	0.054	639000	0.135	865200	0.135	836400	0.135	757200	0.081	838667	0.081	774667	0.081	794000	0.081	728000	0.054	728000	0.054	752000
0.1375	696400	0.1375	746400	0.1375	692000	0.1375	672400	0.0825	858000	0.0825	870000	0.0825	861333	0.0825	827333	0.055	882000	0.055	788000	0.055	803000	0.055	758000	0.055	688000	0.055	677000	0.055	701000	0.055	644000	0.1375	836800	0.1375	857600	0.1375	788000	0.0825	836667	0.0825	772667	0.0825	811333	0.0825	747333	0.055	768000	0.055	738000
0.14	720800	0.14	704400	0.14	701200	0.14	642000	0.084	812667	0.084	836000	0.084	830667	0.084	793333	0.056	799000	0.056	795000	0.056	802000	0.056	762000	0.056	726000	0.056	692000	0.056	650000	0.056	701000	0.14	818800	0.14	813200	0.14	750800	0.084	838667	0.084	788000	0.084	770667	0.084	734667	0.056	739000	0.056	695000
0.1425	742800	0.1425	741600	0.1425	695200	0.1425	644800	0.0855	790000	0.0855	849333	0.0855	839333	0.0855	802000	0.057	770000	0.057	846000	0.057	817000	0.057	777000	0.057	673000	0.057	685000	0.057	698000	0.057	604000	0.1425	823600	0.1425	860400	0.1425	743200	0.0855	832667	0.0855	800000	0.0855	774667	0.0855	720667	0.057	758000	0.057	788000
0.145	753600	0.145	761600	0.145	701200	0.145	649600	0.087	852667	0.087	864000	0.087	806667	0.087	796000	0.058	801000	0.058	858000	0.058	844000	0.058	749000	0.058	659000	0.058	706000	0.058	691000	0.058	627000	0.145	836800	0.145	837200	0.145	764400	0.087	784667	0.087	804667	0.087	794000	0.087	727333	0.058	719000	0.058	754000
0.1475	723200	0.1475	755200	0.1475	710800	0.1475	670400	0.0885	868000	0.0885	860000	0.0885	853333	0.0885	757333	0.059	829000	0.059	825000	0.059	791000	0.059	772000	0.059	653000	0.059	674000	0.059	692000	0.059	634000	0.1475	824800	0.1475	836400	0.1475	787600	0.0885	842000	0.0885	795333	0.0885	788000	0.0885	726000	0.059	741000	0.059	712000
0.15	721600	0.15	734800	0.15	707600	0.15	671600	0.09	840667	0.09	848667	0.09	842667	0.09	811333	0.06	828000	0.06	799000	0.06	808000	0.06	829000	0.06	668000	0.06	658000	0.06	679000	0.06	641000	0.15	848000	0.15	853600	0.15	759200	0.09	821333	0.09	791333	0.09	801333	0.09	728667	0.06	792000	0.06	766000
0.1525	707600	0.1525	737200	0.1525	739200	0.1525	687200	0.0915	850000	0.0915	810667	0.0915	892667	0.0915	810667	0.061	747000	0.061	796000	0.061	841000	0.061	756000	0.061	712000	0.061	727000	0.061	698000	0.061	665000	0.1525	804000	0.1525	884800	0.1525	762400	0.0915	791333	0.0915	764000	0.0915	822667	0.0915	757333	0.061	740000	0.061	729000
0.155	766400	0.155	739600	0.155	676000	0.155	663200	0.093	782667	0.093	816667	0.093	830667	0.093	760000	0.062	821000	0.062	796000	0.062	779000	0.062	696000	0.062	670000	0.062	717000	0.062	721000	0.062	600000	0.155	842000	0.155	820400	0.155	775200	0.093	801333	0.093	741333	0.093	812667	0.093	701333	0.062	766000	0.062	722000
0.1575	697200	0.1575	705600	0.1575	675200	0.1575	667600	0.0945	824000	0.0945	844667	0.0945	824667	0.0945	822667	0.063	787000	0.063	808000	0.063	789000	0.063	722000	0.063	657000	0.063	670000	0.063	685000	0.063	656000	0.1575	798400	0.1575	854000	0.1575	746800	0.0945	810000	0.0945	808000	0.0945	772000	0.0945	728000	0.063	738000	0.063	687000
0.16	714800	0.16	722000	0.16	675600	0.16	666000	0.096	837333	0.096	812000	0.096	852667	0.096	761333	0.064	765000	0.064	774000	0.064	778000	0.064	757000	0.064	702000	0.064	635000	0.064	642000	0.064	617000	0.16	839600	0.16	812800	0.16	774800	0.096	790667	0.096	752667	0.096	799333	0.096	772000	0.064	710000	0.064	719000
0.1625	741600	0.1625	711200	0.1625	731200	0.1625	640000	0.0975	823333	0.0975	834667	0.0975	844667	0.0975	810000	0.065	766000	0.065	795000	0.065	794000	0.065	763000	0.065	704000	0.065	624000	0.065	741000	0.065	636000	0.1625	804800	0.1625	835200	0.1625	732400	0.0975	801333	0.0975	780667	0.0975	788000	0.0975	718000	0.065	756000	0.065	708000
0.165	722400	0.165	750800	0.165	678000	0.165	692800	0.099	831333	0.099	844667	0.099	825333	0.099	822000	0.066	788000	0.066	755000	0.066	788000	0.066	789000	0.066	676000	0.066	706000	0.066	697000	0.066	613000	0.165	802800	0.165	861200	0.165	766800	0.099	813333	0.099	776667	0.099	771333	0.099	723333	0.066	706000	0.066	780000
0.1675	742800	0.1675	709600	0.1675	706400	0.1675	638800	0.1005	843333	0.1005	848000	0.1005	824667	0.1005	751333	0.067	806000	0.067	785000	0.067	866000	0.067	714000	0.067	596000	0.067	626000	0.067	667000	0.067	648000	0.1675	834400	0.1675	848800	0.1675	762800	0.1005	792000	0.1005	800000	0.1005	765333	0.1005	722000	0.067	738000	0.067	727000
0.17	732400	0.17	716800	0.17	700000	0.17	669600	0.102	814000	0.102	831333	0.102	853333	0.102	763333	0.068	751000	0.068	777000	0.068	816000	0.068	808000	0.068	636000	0.068	694000	0.068	698000	0.068	610000	0.17	821600	0.17	867600	0.17	739200	0.102	789333	0.102	776000	0.102	793333	0.102	716667	0.068	740000	0.068	742000
0.1725	737200	0.1725	749200	0.1725	712800	0.1725	672000	0.1035	795333	0.1035	817333	0.1035	841333	0.1035	809333	0.069	806000	0.069	757000	0.069	766000	0.069	745000	0.069	676000	0.069	663000	0.069	674000	0.069	652000	0.1725	831200	0.1725	876000	0.1725	758800	0.1035	755333	0.1035	813333	0.1035	769333	0.1035	702667	0.069	707000	0.069	713000
0.175	708800	0.175	732400	0.175	689200	0.175	689200	0.105	820667	0.105	859333	0.105	780000	0.105	764000	0.07	702000	0.07	821000	0.07	811000	0.07	778000	0.07	671000	0.07	660000	0.07	616000	0.07	597000	0.175	834400	0.175	842000	0.175	797600	0.105	790000	0.105	775333	0.105	773333	0.105	700000	0.07	718000	0.07	708000
0.1775	732400	0.1775	704400	0.1775	698400	0.1775	652400	0.1065	836000	0.1065	786000	0.1065	845333	0.1065	731333	0.071	784000	0.071	781000	0.071	815000	0.071	722000	0.071	701000	0.071	660000	0.071	676000	0.071	619000	0.1775	854800	0.1775	819600	0.1775	774400	0.1065	789333	0.1065	786667	0.1065	804667	0.1065	720667	0.071	695000	0.071	747000
0.18	734400	0.18	729200	0.18	715600	0.18	662000	0.108	840000	0.108	794667	0.108	784667	0.108	781333	0.072	805000	0.072	749000	0.072	841000	0.072	808000	0.072	698000	0.072	700000	0.072	680000	0.072	637000	0.18	829200	0.18	832400	0.18	750000	0.108	748667	0.108	772000	0.108	758667	0.108	726667	0.072	746000	0.072	725000
0.1825	728000	0.1825	717600	0.1825	687600	0.1825	668800	0.1095	814667	0.1095	831333	0.1095	832667	0.1095	770667	0.073	813000	0.073	843000	0.073	750000	0.073	744000	0.073	661000	0.073	750000	0.073	649000	0.073	578000	0.1825	813200	0.1825	848800	0.1825	737600	0.1095	774667	0.1095	838667	0.1095	766000	0.1095	704667	0.073	665000	0.073	714000
0.185	725600	0.185	735600	0.185	673200	0.185	621600	0.111	816667	0.111	830000	0.111	832000	0.111	763333	0.074	775000	0.074	778000	0.074	796000	0.074	732000	0.074	664000	0.074	691000	0.074	686000	0.074	581000	0.185	827600	0.185	830000	0.185	747200	0.111	800000	0.111	815333	0.111	812667	0.111	726000	0.074	735000	0.074	739000
0.1875	714000	0.1875	718400	0.1875	693200	0.1875	657600	0.1125	808667	0.1125	778000	0.1125	838000	0.1125	743333	0.075	771000	0.075	790000	0.075	820000	0.075	725000	0.075	690000	0.075	662000	0.075	623000	0.075	631000	0.1875	806400	0.1875	856800	0.1875	754400	0.1125	751333	0.1125	756667	0.1125	730667	0.1125	704667	0.075	724000	0.075	709000
0.19	704800	0.19	723200	0.19	689200	0.19	623200	0.114	832000	0.114	817333	0.114	824667	0.114	771333	0.076	773000	0.076	750000	0.076	804000	0.076	753000	0.076	676000	0.076	649000	0.076	673000	0.076	570000	0.19	815200	0.19	812800	0.19	723200	0.114	820000	0.114	768667	0.114	782000	0.114	734000	0.076	694000	0.076	733000
0.1925	704000	0.1925	724000	0.1925	683200	0.1925	664000	0.1155	811333	0.1155	842667	0.1155	804667	0.1155	784667	0.077	798000	0.077	776000	0.077	774000	0.077	739000	0.077	681000	0.077	670000	0.077	682000	0.077	597000	0.1925	808800	0.1925	871200	0.1925	738000	0.1155	807333	0.1155	770667	0.1155	767333	0.1155	743333	0.077	751000	0.077	743000
0.195	752400	0.195	734400	0.195	669600	0.195	646400	0.117	840000	0.117	830000	0.117	782667	0.117	746667	0.078	763000	0.078	774000	0.078	802000	0.078	715000	0.078	682000	0.078	642000	0.078	715000	0.078	638000	0.195	813200	0.195	792800	0.195	723200	0.117	767333	0.117	798000	0.117	770000	0.117	704000	0.078	730000	0.078	715000
0.1975	716000	0.1975	721600	0.1975	694400	0.1975	664000	0.1185	830667	0.1185	846000	0.1185	840667	0.1185	759333	0.079	795000	0.079	785000	0.079	782000	0.079	718000	0.079	701000	0.079	667000	0.079	675000	0.079	677000	0.1975	815200	0.1975	838400	0.1975	746000	0.1185	782000	0.1185	741333	0.1185	760667	0.1185	742000	0.079	747000	0.079	720000
0.2	679600	0.2	734800	0.2	695200	0.2	634000	0.12	813333	0.12	801333	0.12	798667	0.12	820667	0.08	796000	0.08	814000	0.08	800000	0.08	709000	0.08	689000	0.08	669000	0.08	701000	0.08	630000	0.2	811600	0.2	840800	0.2	748000	0.12	748667	0.12	760000	0.12	739333	0.12	696667	0.08	717000	0.08	723000
0.2025	707600	0.2025	708400	0.2025	674400	0.2025	646400	0.1215	826000	0.1215	797333	0.1215	799333	0.1215	785333	0.081	806000	0.081	770000	0.081	779000	0.081	738000	0.081	644000	0.081	645000	0.081	695000	0.081	628000	0.2025	843200	0.2025	825200	0.2025	736000	0.1215	794000	0.1215	750000	0.1215	778000	0.1215	736667	0.081	729000	0.081	731000
0.205	704400	0.205	706000	0.205	717600	0.205	650800	0.123	805333	0.123	841333	0.123	796000	0.123	790000	0.082	736000	0.082	749000	0.082	793000	0.082	662000	0.082	623000	0.082	667000	0.082	706000	0.082	646000	0.205	794400	0.205	849600	0.205	760000	0.123	728000	0.123	777333	0.123	756667	0.123	716000	0.082	757000	0.082	711000
0.2075	735600	0.2075	680800	0.2075	677200	0.2075	654800	0.1245	803333	0.1245	844000	0.1245	786000	0.1245	791333	0.083	740000	0.083	769000	0.083	773000	0.083	724000	0.083	656000	0.083	712000	0.083	671000	0.083	711000	0.2075	831600	0.2075	804400	0.2075	728800	0.1245	790667	0.1245	740000	0.1245	772667	0.1245	750667	0.083	753000	0.083	716000
0.21	724400	0.21	720400	0.21	658800	0.21	620800	0.126	800000	0.126	843333	0.126	782000	0.126	750667	0.084	784000	0.084	752000	0.084	795000	0.084	740000	0.084	689000	0.084	683000	0.084	701000	0.084	592000	0.21	812800	0.21	843600	0.21	750800	0.126	736000	0.126	804667	0.126	711333	0.126	707333	0.084	692000	0.084	695000
0.2125	728800	0.2125	708800	0.2125	680800	0.2125	632800	0.1275	855333	0.1275	764667	0.1275	842000	0.1275	742000	0.085	748000	0.085	779000	0.085	748000	0.085	745000	0.085	701000	0.085	675000	0.085	679000	0.085	671000	0.2125	786000	0.2125	858400	0.2125	760400	0.1275	782667	0.1275	789333	0.1275	776667	0.1275	678000	0.085	753000	0.085	710000
0.215	738400	0.215	709600	0.215	705600	0.215	668000	0.129	761333	0.129	808667	0.129	822000	0.129	748667	0.086	765000	0.086	765000	0.086	785000	0.086	736000	0.086	623000	0.086	637000	0.086	683000	0.086	598000	0.215	829200	0.215	832000	0.215	732800	0.129	762000	0.129	789333	0.129	761333	0.129	706667	0.086	758000	0.086	719000
0.2175	720400	0.2175	712400	0.2175	674000	0.2175	620800	0.1305	778667	0.1305	776000	0.1305	814667	0.1305	719333	0.087	750000	0.087	806000	0.087	790000	0.087	714000	0.087	668000	0.087	683000	0.087	680000	0.087	630000	0.2175	799600	0.2175	824000	0.2175	738800	0.1305	759333	0.1305	756667	0.1305	745333	0.1305	701333	0.087	711000	0.087	734000
0.22	688400	0.22	690800	0.22	679200	0.22	663600	0.132	810667	0.132	789333	0.132	772667	0.132	772667	0.088	790000	0.088	726000	0.088	820000	0.088	749000	0.088	605000	0.088	637000	0.088	678000	0.088	595000	0.22	782800	0.22	806000	0.22	742000	0.132	758667	0.132	783333	0.132	749333	0.132	744000	0.088	769000	0.088	689000
0.2225	693600	0.2225	706000	0.2225	678000	0.2225	649200	0.1335	832000	0.1335	826667	0.1335	822667	0.1335	742667	0.089	759000	0.089	774000	0.089	750000	0.089	705000	0.089	703000	0.089	670000	0.089	662000	0.089	642000	0.2225	787600	0.2225	816400	0.2225	755600	0.1335	764667	0.1335	755333	0.1335	786667	0.1335	712667	0.089	693000	0.089	721000
0.225	690000	0.225	698000	0.225	670800	0.225	633600	0.135	780667	0.135	774667	0.135	784667	0.135	774000	0.09	796000	0.09	805000	0.09	732000	0.09	708000	0.09	655000	0.09	659000	0.09	672000	0.09	653000	0.225	817600	0.225	821200	0.225	733600	0.135	747333	0.135	800667	0.135	736667	0.135	697333	0.09	700000	0.09	701000
0.2275	727600	0.2275	705200	0.2275	657600	0.2275	616400	0.1365	778000	0.1365	787333	0.1365	802667	0.1365	728000	0.091	704000	0.091	780000	0.091	759000	0.091	683000	0.091	626000	0.091	691000	0.091	691000	0.091	638000	0.2275	809200	0.2275	806400	0.2275	734400	0.1365	803333	0.1365	752000	0.1365	730000	0.1365	723333	0.091	704000	0.091	749000
0.23	697200	0.23	690400	0.23	666400	0.23	643600	0.138	784000	0.138	765333	0.138	834667	0.138	765333	0.092	709000	0.092	796000	0.092	771000	0.092	720000	0.092	631000	0.092	679000	0.092	625000	0.092	597000	0.23	788800	0.23	821600	0.23	744800	0.138	789333	0.138	765333	0.138	752000	0.138	694000	0.092	751000	0.092	741000
0.2325	704800	0.2325	712000	0.2325	683200	0.2325	633600	0.1395	838667	0.1395	753333	0.1395	781333	0.1395	746000	0.093	756000	0.093	737000	0.093	767000	0.093	694000	0.093	647000	0.093	632000	0.093	616000	0.093	665000	0.2325	818400	0.2325	769200	0.2325	755200	0.1395	772000	0.1395	778667	0.1395	770667	0.1395	698667	0.093	699000	0.093	705000
0.235	692000	0.235	676800	0.235	682800	0.235	637200	0.141	814000	0.141	814667	0.141	766000	0.141	758000	0.094	726000	0.094	781000	0.094	785000	0.094	729000	0.094	694000	0.094	738000	0.094	681000	0.094	617000	0.235	816400	0.235	797200	0.235	738400	0.141	772000	0.141	778000	0.141	758000	0.141	708667	0.094	764000	0.094	723000
0.2375	709200	0.2375	665200	0.2375	693600	0.2375	653600	0.1425	816667	0.1425	784000	0.1425	772667	0.1425	732000	0.095	741000	0.095	751000	0.095	737000	0.095	738000	0.095	660000	0.095	662000	0.095	658000	0.095	623000	0.2375	801600	0.2375	835200	0.2375	717200	0.1425	762667	0.1425	742667	0.1425	744000	0.1425	730667	0.095	740000	0.095	727000
0.24	706400	0.24	717600	0.24	664000	0.24	656400	0.144	802667	0.144	769333	0.144	707333	0.144	714000	0.096	714000	0.096	781000	0.096	834000	0.096	737000	0.096	625000	0.096	682000	0.096	645000	0.096	592000	0.24	790800	0.24	803600	0.24	735200	0.144	755333	0.144	738667	0.144	730667	0.144	752667	0.096	734000	0.096	725000
0.2425	668000	0.2425	701200	0.2425	690000	0.2425	664000	0.1455	783333	0.1455	788000	0.1455	798000	0.1455	723333	0.097	806000	0.097	772000	0.097	768000	0.097	689000	0.097	663000	0.097	658000	0.097	642000	0.097	610000	0.2425	802400	0.2425	804800	0.2425	754800	0.1455	762667	0.1455	748000	0.1455	762000	0.1455	686667	0.097	760000	0.097	711000
0.245	678400	0.245	717600	0.245	692800	0.245	632400	0.147	781333	0.147	794667	0.147	763333	0.147	751333	0.098	748000	0.098	796000	0.098	714000	0.098	709000	0.098	642000	0.098	692000	0.098	696000	0.098	619000	0.245	767600	0.245	806800	0.245	725200	0.147	772667	0.147	753333	0.147	786000	0.147	716000	0.098	713000	0.098	656000
0.2475	683600	0.2475	705200	0.2475	652400	0.2475	618800	0.1485	780667	0.1485	781333	0.1485	788667	0.1485	754667	0.099	777000	0.099	748000	0.099	764000	0.099	712000	0.099	651000	0.099	616000	0.099	626000	0.099	608000	0.2475	816000	0.2475	801200	0.2475	744000	0.1485	784000	0.1485	785333	0.1485	778667	0.1485	655333	0.099	652000	0.099	709000
0.25	715200	0.25	682000	0.25	665200	0.25	618800	0.15	832667	0.15	805333	0.15	794667	0.15	737333	0.1	717000	0.1	726000	0.1	718000	0.1	737000	0.1	664000	0.1	625000	0.1	668000	0.1	612000	0.25	800000	0.25	813600	0.25	721200	0.15	765333	0.15	744000	0.15	727333	0.15	708000	0.1	725000	0.1	703000
0.2525	704400	0.2525	687600	0.2525	692400	0.2525	613200	0.1515	790667	0.1515	803333	0.1515	772000	0.1515	708667	0.101	776000	0.101	744000	0.101	718000	0.101	703000	0.101	633000	0.101	649000	0.101	630000	0.101	642000	0.2525	783600	0.2525	824000	0.2525	727600	0.1515	766667	0.1515	758000	0.1515	741333	0.1515	706667	0.101	662000	0.101	701000
0.255	677200	0.255	706800	0.255	684000	0.255	609200	0.153	767333	0.153	794667	0.153	770667	0.153	748000	0.102	730000	0.102	784000	0.102	781000	0.102	703000	0.102	672000	0.102	645000	0.102	672000	0.102	622000	0.255	752800	0.255	816400	0.255	741600	0.153	742000	0.153	795333	0.153	761333	0.153	714667	0.102	694000	0.102	714000
0.2575	682000	0.2575	671200	0.2575	691200	0.2575	639200	0.1545	794000	0.1545	788667	0.1545	778667	0.1545	753333	0.103	785000	0.103	778000	0.103	764000	0.103	727000	0.103	663000	0.103	641000	0.103	667000	0.103	602000	0.2575	779600	0.2575	802800	0.2575	758400	0.1545	706000	0.1545	738000	0.1545	750667	0.1545	686667	0.103	739000	0.103	648000
0.26	692400	0.26	688000	0.26	643600	0.26	630800	0.156	797333	0.156	801333	0.156	768667	0.156	752000	0.104	769000	0.104	786000	0.104	726000	0.104	694000	0.104	629000	0.104	677000	0.104	678000	0.104	604000	0.26	818800	0.26	818800	0.26	750400	0.156	788000	0.156	742000	0.156	757333	0.156	694667	0.104	690000	0.104	715000
0.2625	688000	0.2625	695600	0.2625	662400	0.2625	630000	0.1575	796000	0.1575	787333	0.1575	762667	0.1575	722000	0.105	690000	0.105	787000	0.105	751000	0.105	688000	0.105	631000	0.105	625000	0.105	619000	0.105	638000	0.2625	782000	0.2625	801600	0.2625	724800	0.1575	753333	0.1575	716667	0.1575	744667	0.1575	718667	0.105	743000	0.105	680000
0.265	682000	0.265	684400	0.265	672400	0.265	656000	0.159	792667	0.159	783333	0.159	722667	0.159	711333	0.106	725000	0.106	743000	0.106	763000	0.106	686000	0.106	657000	0.106	667000	0.106	659000	0.106	591000	0.265	776400	0.265	818400	0.265	733200	0.159	800000	0.159	740667	0.159	750667	0.159	693333	0.106	695000	0.106	726000
0.2675	696000	0.2675	703600	0.2675	666800	0.2675	628000	0.1605	770000	0.1605	766667	0.1605	773333	0.1605	732000	0.107	798000	0.107	804000	0.107	704000	0.107	722000	0.107	610000	0.107	625000	0.107	663000	0.107	622000	0.2675	796400	0.2675	802000	0.2675	732800	0.1605	745333	0.1605	721333	0.1605	760000	0.1605	667333	0.107	672000	0.107	671000
0.27	693600	0.27	682400	0.27	662800	0.27	645200	0.162	746000	0.162	778667	0.162	798000	0.162	719333	0.108	788000	0.108	681000	0.108	747000	0.108	687000	0.108	641000	0.108	670000	0.108	632000	0.108	644000	0.27	787200	0.27	808000	0.27	685600	0.162	746667	0.162	762667	0.162	736667	0.162	718000	0.108	679000	0.108	623000
0.2725	672400	0.2725	687200	0.2725	641600	0.2725	637600	0.1635	792667	0.1635	808000	0.1635	768667	0.1635	715333	0.109	697000	0.109	796000	0.109	728000	0.109	694000	0.109	667000	0.109	686000	0.109	638000	0.109	640000	0.2725	767200	0.2725	816400	0.2725	747200	0.1635	751333	0.1635	726667	0.1635	773333	0.1635	725333	0.109	728000	0.109	705000
0.275	698800	0.275	679200	0.275	672400	0.275	570400	0.165	786667	0.165	801333	0.165	813333	0.165	734000	0.11	734000	0.11	727000	0.11	716000	0.11	708000	0.11	624000	0.11	662000	0.11	674000	0.11	556000	0.275	782400	0.275	810400	0.275	710000	0.165	753333	0.165	757333	0.165	796667	0.165	681333	0.11	731000	0.11	650000
0.2775	716000	0.2775	689600	0.2775	660800	0.2775	651200	0.1665	810000	0.1665	747333	0.1665	761333	0.1665	721333	0.111	734000	0.111	746000	0.111	694000	0.111	691000	0.111	674000	0.111	686000	0.111	672000	0.111	598000	0.2775	792800	0.2775	809600	0.2775	725600	0.1665	790000	0.1665	732667	0.1665	762000	0.1665	662000	0.111	733000	0.111	700000
0.28	707600	0.28	678800	0.28	657200	0.28	649600	0.168	761333	0.168	737333	0.168	748667	0.168	698000	0.112	770000	0.112	743000	0.112	784000	0.112	710000	0.112	637000	0.112	654000	0.112	666000	0.112	639000	0.28	760000	0.28	780000	0.28	761600	0.168	801333	0.168	734667	0.168	790667	0.168	684667	0.112	727000	0.112	729000
0.2825	653200	0.2825	666400	0.2825	666400	0.2825	627600	0.1695	756667	0.1695	794000	0.1695	760667	0.1695	719333	0.113	750000	0.113	725000	0.113	725000	0.113	692000	0.113	675000	0.113	631000	0.113	615000	0.113	623000	0.2825	778400	0.2825	828800	0.2825	766400	0.1695	737333	0.1695	770667	0.1695	742000	0.1695	686667	0.113	665000	0.113	670000
0.285	683200	0.285	655600	0.285	664400	0.285	641200	0.171	779333	0.171	777333	0.171	812000	0.171	746667	0.114	713000	0.114	715000	0.114	669000	0.114	741000	0.114	686000	0.114	679000	0.114	640000	0.114	600000	0.285	752000	0.285	812400	0.285	708800	0.171	742000	0.171	802667	0.171	740000	0.171	698667	0.114	662000	0.114	632000
0.2875	703200	0.2875	685200	0.2875	684800	0.2875	639200	0.1725	768667	0.1725	751333	0.1725	742667	0.1725	752000	0.115	726000	0.115	773000	0.115	709000	0.115	725000	0.115	650000	0.115	666000	0.115	669000	0.115	616000	0.2875	807200	0.2875	810400	0.2875	742000	0.1725	778667	0.1725	729333	0.1725	751333	0.1725	654667	0.115	678000	0.115	720000
0.29	675200	0.29	684800	0.29	678000	0.29	596000	0.174	786000	0.174	784667	0.174	771333	0.174	757333	0.116	771000	0.116	760000	0.116	696000	0.116	766000	0.116	666000	0.116	609000	0.116	633000	0.116	642000	0.29	790000	0.29	802000	0.29	725200	0.174	758000	0.174	731333	0.174	700667	0.174	669333	0.116	738000	0.116	740000
0.2925	683600	0.2925	664800	0.2925	674800	0.2925	632800	0.1755	766667	0.1755	761333	0.1755	772667	0.1755	683333	0.117	765000	0.117	778000	0.117	717000	0.117	711000	0.117	662000	0.117	628000	0.117	625000	0.117	626000	0.2925	811200	0.2925	782400	0.2925	732000	0.1755	743333	0.1755	705333	0.1755	735333	0.1755	690000	0.117	720000	0.117	633000
0.295	664400	0.295	703200	0.295	642800	0.295	632400	0.177	782000	0.177	785333	0.177	720667	0.177	745333	0.118	756000	0.118	756000	0.118	718000	0.118	723000	0.118	657000	0.118	598000	0.118	653000	0.118	601000	0.295	800400	0.295	781600	0.295	722400	0.177	723333	0.177	755333	0.177	735333	0.177	705333	0.118	743000	0.118	701000
0.2975	658400	0.2975	692000	0.2975	679600	0.2975	626000	0.1785	768000	0.1785	757333	0.1785	807333	0.1785	686667	0.119	776000	0.119	754000	0.119	775000	0.119	685000	0.119	614000	0.119	638000	0.119	633000	0.119	651000	0.2975	787200	0.2975	804800	0.2975	728800	0.1785	732667	0.1785	744000	0.1785	736667	0.1785	698000	0.119	702000	0.119	707000
0.3	664400	0.3	658000	0.3	648800	0.3	613600	0.18	757333	0.18	761333	0.18	762000	0.18	729333	0.12	724000	0.12	750000	0.12	736000	0.12	702000	0.12	663000	0.12	664000	0.12	654000	0.12	639000	0.3	768800	0.3	797600	0.3	678800	0.18	782000	0.18	769333	0.18	752000	0.18	692667	0.12	712000	0.12	701000
0.3025	690800	0.3025	673200	0.3025	661200	0.3025	606800	0.1815	766000	0.1815	772000	0.1815	743333	0.1815	696000	0.121	710000	0.121	703000	0.121	757000	0.121	738000	0.121	644000	0.121	629000	0.121	660000	0.121	619000	0.3025	781600	0.3025	798400	0.3025	700400	0.1815	766000	0.1815	764667	0.1815	749333	0.1815	652000	0.121	695000	0.121	704000
0.305	649200	0.305	673200	0.305	646000	0.305	624400	0.183	792667	0.183	768000	0.183	768667	0.183	721333	0.122	709000	0.122	703000	0.122	795000	0.122	664000	0.122	662000	0.122	631000	0.122	621000	0.122	647000	0.305	794400	0.305	828000	0.305	728800	0.183	780000	0.183	770000	0.183	741333	0.183	704000	0.122	744000	0.122	679000
0.3075	688800	0.3075	681200	0.3075	643200	0.3075	636400	0.1845	771333	0.1845	744667	0.1845	766000	0.1845	703333	0.123	712000	0.123	723000	0.123	697000	0.123	694000	0.123	643000	0.123	633000	0.123	628000	0.123	577000	0.3075	789600	0.3075	777200	0.3075	740400	0.1845	767333	0.1845	702667	0.1845	724000	0.1845	687333	0.123	688000	0.123	703000
0.31	654800	0.31	690000	0.31	657200	0.31	632000	0.186	706000	0.186	765333	0.186	709333	0.186	730000	0.124	715000	0.124	752000	0.124	749000	0.124	658000	0.124	682000	0.124	634000	0.124	657000	0.124	650000	0.31	748800	0.31	823600	0.31	705200	0.186	750667	0.186	746667	0.186	718000	0.186	681333	0.124	751000	0.124	705000
0.3125	672000	0.3125	684800	0.3125	674400	0.3125	626000	0.1875	752000	0.1875	790667	0.1875	810000	0.1875	694667	0.125	736000	0.125	751000	0.125	752000	0.125	712000	0.125	664000	0.125	641000	0.125	674000	0.125	609000	0.3125	752400	0.3125	806400	0.3125	715600	0.1875	772000	0.1875	722000	0.1875	717333	0.1875	700667	0.125	700000	0.125	671000
0.315	660000	0.315	686400	0.315	620400	0.315	610800	0.189	810000	0.189	786667	0.189	772667	0.189	704667	0.126	748000	0.126	753000	0.126	715000	0.126	695000	0.126	591000	0.126	628000	0.126	618000	0.126	598000	0.315	780800	0.315	791600	0.315	728800	0.189	764000	0.189	731333	0.189	767333	0.189	693333	0.126	702000	0.126	671000
0.3175	665600	0.3175	668800	0.3175	644400	0.3175	623600	0.1905	754000	0.1905	770000	0.1905	751333	0.1905	682000	0.127	761000	0.127	718000	0.127	717000	0.127	719000	0.127	606000	0.127	648000	0.127	640000	0.127	603000	0.3175	759600	0.3175	804000	0.3175	718400	0.1905	783333	0.1905	718667	0.1905	740667	0.1905	669333	0.127	724000	0.127	696000
0.32	669200	0.32	682800	0.32	641600	0.32	600800	0.192	790000	0.192	781333	0.192	742667	0.192	717333	0.128	763000	0.128	759000	0.128	718000	0.128	671000	0.128	654000	0.128	631000	0.128	656000	0.128	604000	0.32	777200	0.32	794000	0.32	720400	0.192	750667	0.192	761333	0.192	720667	0.192	686000	0.128	675000	0.128	654000
0.3225	670800	0.3225	682400	0.3225	665200	0.3225	632400	0.1935	806000	0.1935	758667	0.1935	740667	0.1935	744000	0.129	767000	0.129	735000	0.129	727000	0.129	697000	0.129	652000	0.129	641000	0.129	583000	0.129	635000	0.3225	748000	0.3225	811200	0.3225	713600	0.1935	731333	0.1935	765333	0.1935	698000	0.1935	654000	0.129	695000	0.129	718000
0.325	672000	0.325	629600	0.325	638800	0.325	613600	0.195	739333	0.195	732667	0.195	741333	0.195	710667	0.13	726000	0.13	708000	0.13	718000	0.13	659000	0.13	643000	0.13	630000	0.13	611000	0.13	588000	0.325	798000	0.325	784800	0.325	723600	0.195	756000	0.195	744000	0.195	752667	0.195	678667	0.13	684000	0.13	692000
0.3275	660800	0.3275	634000	0.3275	623600	0.3275	575600	0.1965	768667	0.1965	733333	0.1965	808667	0.1965	711333	0.131	758000	0.131	736000	0.131	727000	0.131	680000	0.131	624000	0.131	645000	0.131	618000	0.131	599000	0.3275	748800	0.3275	824800	0.3275	732800	0.1965	760000	0.1965	744000	0.1965	726000	0.1965	672667	0.131	693000	0.131	650000
0.33	679200	0.33	654000	0.33	642400	0.33	611200	0.198	746000	0.198	774000	0.198	774667	0.198	722000	0.132	771000	0.132	709000	0.132	710000	0.132	731000	0.132	659000	0.132	656000	0.132	641000	0.132	598000	0.33	740000	0.33	798800	0.33	733600	0.198	774667	0.198	737333	0.198	730000	0.198	693333	0.132	735000	0.132	706000
0.3325	652800	0.3325	674000	0.3325	656400	0.3325	622800	0.1995	808000	0.1995	767333	0.1995	801333	0.1995	712000	0.133	702000	0.133	744000	0.133	698000	0.133	682000	0.133	647000	0.133	649000	0.133	672000	0.133	602000	0.3325	771200	0.3325	761600	0.3325	716400	0.1995	742000	0.1995	736667	0.1995	696667	0.1995	708667	0.133	730000	0.133	676000
0.335	666000	0.335	675200	0.335	666800	0.335	605600	0.201	773333	0.201	769333	0.201	758667	0.201	726000	0.134	725000	0.134	729000	0.134	718000	0.134	655000	0.134	639000	0.134	647000	0.134	649000	0.134	645000	0.335	746400	0.335	794400	0.335	732400	0.201	752667	0.201	778667	0.201	691333	0.201	686667	0.134	677000	0.134	671000
0.3375	638000	0.3375	683600	0.3375	693600	0.3375	636400	0.2025	777333	0.2025	769333	0.2025	717333	0.2025	709333	0.135	705000	0.135	776000	0.135	714000	0.135	702000	0.135	629000	0.135	636000	0.135	657000	0.135	665000	0.3375	780000	0.3375	774800	0.3375	727600	0.2025	731333	0.2025	710667	0.2025	754667	0.2025	689333	0.135	673000	0.135	653000
0.34	648400	0.34	644800	0.34	652800	0.34	602800	0.204	780000	0.204	779333	0.204	771333	0.204	696667	0.136	708000	0.136	723000	0.136	709000	0.136	658000	0.136	675000	0.136	644000	0.136	643000	0.136	641000	0.34	738000	0.34	818800	0.34	731600	0.204	732667	0.204	725333	0.204	722667	0.204	685333	0.136	709000	0.136	655000
0.3425	682800	0.3425	666000	0.3425	632400	0.3425	584400	0.2055	746667	0.2055	750667	0.2055	773333	0.2055	694000	0.137	742000	0.137	773000	0.137	737000	0.137	719000	0.137	662000	0.137	640000	0.137	646000	0.137	596000	0.3425	805600	0.3425	796800	0.3425	713200	0.2055	718000	0.2055	757333	0.2055	706000	0.2055	688000	0.137	702000	0.137	677000
0.345	640800	0.345	658400	0.345	662000	0.345	588800	0.207	802667	0.207	786000	0.207	779333	0.207	712667	0.138	759000	0.138	709000	0.138	785000	0.138	662000	0.138	677000	0.138	614000	0.138	629000	0.138	612000	0.345	819600	0.345	753200	0.345	739200	0.207	780000	0.207	698000	0.207	745333	0.207	696667	0.138	708000	0.138	730000
0.3475	646000	0.3475	654000	0.3475	610000	0.3475	593200	0.2085	799333	0.2085	760000	0.2085	776667	0.2085	679333	0.139	727000	0.139	773000	0.139	695000	0.139	672000	0.139	663000	0.139	618000	0.139	627000	0.139	598000	0.3475	749600	0.3475	801200	0.3475	697600	0.2085	722667	0.2085	737333	0.2085	710000	0.2085	714000	0.139	684000	0.139	691000
0.35	662800	0.35	658800	0.35	626800	0.35	618400	0.21	765333	0.21	777333	0.21	703333	0.21	713333	0.14	739000	0.14	707000	0.14	698000	0.14	688000	0.14	611000	0.14	625000	0.14	632000	0.14	622000	0.35	754800	0.35	815600	0.35	740000	0.21	752000	0.21	746667	0.21	679333	0.21	638667	0.14	659000	0.14	716000
0.3525	632000	0.3525	659600	0.3525	644400	0.3525	607600	0.2115	781333	0.2115	762000	0.2115	757333	0.2115	675333	0.141	739000	0.141	777000	0.141	770000	0.141	674000	0.141	622000	0.141	625000	0.141	694000	0.141	625000	0.3525	759600	0.3525	794800	0.3525	724800	0.2115	746000	0.2115	690000	0.2115	734667	0.2115	686000	0.141	691000	0.141	696000
0.355	675600	0.355	690400	0.355	642000	0.355	618400	0.213	752000	0.213	754667	0.213	752667	0.213	737333	0.142	750000	0.142	738000	0.142	682000	0.142	718000	0.142	637000	0.142	600000	0.142	614000	0.142	634000	0.355	794000	0.355	797600	0.355	702000	0.213	736667	0.213	716000	0.213	710667	0.213	705333	0.142	669000	0.142	688000
0.3575	646400	0.3575	675200	0.3575	624800	0.3575	582800	0.2145	783333	0.2145	757333	0.2145	727333	0.2145	716667	0.143	768000	0.143	791000	0.143	721000	0.143	658000	0.143	635000	0.143	664000	0.143	613000	0.143	612000	0.3575	788400	0.3575	790800	0.3575	734000	0.2145	775333	0.2145	712000	0.2145	734000	0.2145	686000	0.143	707000	0.143	691000
0.36	648800	0.36	638000	0.36	657600	0.36	595600	0.216	716667	0.216	791333	0.216	741333	0.216	670667	0.144	726000	0.144	707000	0.144	761000	0.144	670000	0.144	626000	0.144	611000	0.144	610000	0.144	568000	0.36	776000	0.36	808000	0.36	689600	0.216	738667	0.216	742000	0.216	744667	0.216	678000	0.144	664000	0.144	671000
0.3625	663200	0.3625	669200	0.3625	664000	0.3625	610800	0.2175	781333	0.2175	752000	0.2175	779333	0.2175	715333	0.145	737000	0.145	705000	0.145	735000	0.145	687000	0.145	640000	0.145	655000	0.145	642000	0.145	609000	0.3625	761600	0.3625	776800	0.3625	702400	0.2175	731333	0.2175	748667	0.2175	733333	0.2175	700667	0.145	663000	0.145	688000
0.365	656800	0.365	658000	0.365	673600	0.365	606000	0.219	767333	0.219	735333	0.219	740000	0.219	738667	0.146	715000	0.146	686000	0.146	704000	0.146	653000	0.146	649000	0.146	648000	0.146	601000	0.146	602000	0.365	747600	0.365	782800	0.365	708000	0.219	758000	0.219	712000	0.219	752667	0.219	644667	0.146	654000	0.146	684000
0.3675	642800	0.3675	688000	0.3675	628800	0.3675	602000	0.2205	745333	0.2205	729333	0.2205	762667	0.2205	697333	0.147	732000	0.147	694000	0.147	712000	0.147	671000	0.147	625000	0.147	630000	0.147	687000	0.147	563000	0.3675	777600	0.3675	762400	0.3675	695600	0.2205	766000	0.2205	744667	0.2205	724667	0.2205	695333	0.147	715000	0.147	686000
0.37	651200	0.37	668800	0.37	624400	0.37	625600	0.222	727333	0.222	732667	0.222	712000	0.222	727333	0.148	701000	0.148	701000	0.148	738000	0.148	699000	0.148	645000	0.148	648000	0.148	669000	0.148	622000	0.37	745600	0.37	765600	0.37	696400	0.222	736667	0.222	704667	0.222	703333	0.222	662667	0.148	652000	0.148	657000
0.3725	628000	0.3725	676800	0.3725	631600	0.3725	603200	0.2235	735333	0.2235	708667	0.2235	774000	0.2235	713333	0.149	714000	0.149	725000	0.149	696000	0.149	688000	0.149	682000	0.149	657000	0.149	674000	0.149	583000	0.3725	724400	0.3725	744000	0.3725	713600	0.2235	733333	0.2235	738000	0.2235	734000	0.2235	668000	0.149	675000	0.149	659000
0.375	667600	0.375	662800	0.375	619200	0.375	605600	0.225	716667	0.225	794667	0.225	748667	0.225	709333	0.15	738000	0.15	762000	0.15	740000	0.15	658000	0.15	629000	0.15	628000	0.15	636000	0.15	617000	0.375	750800	0.375	775200	0.375	687200	0.225	745333	0.225	726667	0.225	752667	0.225	677333	0.15	676000	0.15	688000
0.3775	674400	0.3775	656000	0.3775	637200	0.3775	590400	0.2265	784667	0.2265	773333	0.2265	758000	0.2265	704000	0.151	745000	0.151	705000	0.151	734000	0.151	684000	0.151	652000	0.151	591000	0.151	601000	0.151	579000	0.3775	748800	0.3775	789600	0.3775	688000	0.2265	747333	0.2265	730000	0.2265	727333	0.2265	699333	0.151	655000	0.151	680000
0.38	648800	0.38	653200	0.38	653200	0.38	594000	0.228	809333	0.228	764000	0.228	796667	0.228	666667	0.152	722000	0.152	755000	0.152	674000	0.152	686000	0.152	627000	0.152	611000	0.152	640000	0.152	669000	0.38	780800	0.38	747600	0.38	725600	0.228	705333	0.228	678000	0.228	690667	0.228	657333	0.152	679000	0.152	683000
0.3825	675600	0.3825	652400	0.3825	663200	0.3825	611600	0.2295	748000	0.2295	750667	0.2295	730000	0.2295	666667	0.153	707000	0.153	745000	0.153	766000	0.153	647000	0.153	634000	0.153	638000	0.153	657000	0.153	609000	0.3825	760000	0.3825	780000	0.3825	708000	0.2295	714667	0.2295	720667	0.2295	731333	0.2295	667333	0.153	665000	0.153	682000
0.385	621600	0.385	664800	0.385	640000	0.385	611600	0.231	748667	0.231	748000	0.231	718667	0.231	676667	0.154	764000	0.154	738000	0.154	763000	0.154	673000	0.154	646000	0.154	643000	0.154	650000	0.154	599000	0.385	760000	0.385	797200	0.385	720000	0.231	741333	0.231	685333	0.231	710667	0.231	670667	0.154	699000	0.154	682000
0.3875	657200	0.3875	647600	0.3875	627600	0.3875	601600	0.2325	777333	0.2325	753333	0.2325	755333	0.2325	705333	0.155	711000	0.155	752000	0.155	699000	0.155	702000	0.155	647000	0.155	654000	0.155	630000	0.155	558000	0.3875	763600	0.3875	778800	0.3875	735200	0.2325	716667	0.2325	734000	0.2325	727333	0.2325	662000	0.155	690000	0.155	659000
0.39	651200	0.39	635600	0.39	642000	0.39	601200	0.234	760667	0.234	708667	0.234	697333	0.234	664000	0.156	697000	0.156	694000	0.156	716000	0.156	664000	0.156	619000	0.156	611000	0.156	649000	0.156	604000	0.39	763600	0.39	799200	0.39	698800	0.234	730000	0.234	706000	0.234	758667	0.234	652000	0.156	689000	0.156	686000
0.3925	659600	0.3925	672400	0.3925	655200	0.3925	622800	0.2355	770000	0.2355	766000	0.2355	772000	0.2355	720000	0.157	657000	0.157	696000	0.157	738000	0.157	653000	0.157	636000	0.157	615000	0.157	636000	0.157	605000	0.3925	762400	0.3925	776000	0.3925	703200	0.2355	742667	0.2355	740000	0.2355	743333	0.2355	647333	0.157	653000	0.157	634000
0.395	652400	0.395	650800	0.395	622000	0.395	603600	0.237	733333	0.237	700000	0.237	781333	0.237	706000	0.158	670000	0.158	764000	0.158	707000	0.158	662000	0.158	669000	0.158	707000	0.158	645000	0.158	591000	0.395	763600	0.395	792800	0.395	731200	0.237	725333	0.237	718667	0.237	718000	0.237	656000	0.158	629000	0.158	656000
0.3975	672800	0.3975	640400	0.3975	619600	0.3975	575200	0.2385	722000	0.2385	752000	0.2385	760667	0.2385	698000	0.159	716000	0.159	714000	0.159	736000	0.159	692000	0.159	647000	0.159	643000	0.159	634000	0.159	649000	0.3975	762000	0.3975	754800	0.3975	664400	0.2385	756000	0.2385	702000	0.2385	742000	0.2385	669333	0.159	651000	0.159	699000
0.4	663200	0.4	657200	0.4	630800	0.4	590400	0.24	753333	0.24	748667	0.24	740667	0.24	709333	0.16	770000	0.16	730000	0.16	768000	0.16	660000	0.16	650000	0.16	642000	0.16	634000	0.16	598000	0.4	780800	0.4	762400	0.4	698400	0.24	722667	0.24	713333	0.24	730000	0.24	678000	0.16	661000	0.16	664000
0.4025	635600	0.4025	642400	0.4025	629600	0.4025	599600	0.2415	734667	0.2415	738000	0.2415	772667	0.2415	697333	0.161	751000	0.161	723000	0.161	724000	0.161	674000	0.161	614000	0.161	581000	0.161	673000	0.161	610000	0.4025	768800	0.4025	798800	0.4025	701600	0.2415	773333	0.2415	722000	0.2415	707333	0.2415	674000	0.161	633000	0.161	638000
0.405	650400	0.405	658000	0.405	657600	0.405	582800	0.243	808000	0.243	754000	0.243	776000	0.243	722000	0.162	732000	0.162	723000	0.162	724000	0.162	691000	0.162	616000	0.162	651000	0.162	600000	0.162	648000	0.405	758400	0.405	780800	0.405	695200	0.243	712000	0.243	738667	0.243	680667	0.243	665333	0.162	693000	0.162	654000
0.4075	630800	0.4075	636000	0.4075	624000	0.4075	611600	0.2445	714667	0.2445	734000	0.2445	751333	0.2445	695333	0.163	773000	0.163	746000	0.163	705000	0.163	714000	0.163	662000	0.163	607000	0.163	639000	0.163	604000	0.4075	773600	0.4075	780800	0.4075	733600	0.2445	762000	0.2445	705333	0.2445	724667	0.2445	665333	0.163	682000	0.163	665000
0.41	655200	0.41	663200	0.41	629200	0.41	586400	0.246	749333	0.246	766667	0.246	716000	0.246	702667	0.164	705000	0.164	738000	0.164	704000	0.164	682000	0.164	675000	0.164	621000	0.164	636000	0.164	620000	0.41	767200	0.41	779600	0.41	698800	0.246	738667	0.246	688667	0.246	733333	0.246	672667	0.164	693000	0.164	687000
0.4125	674000	0.4125	652400	0.4125	639200	0.4125	596400	0.2475	721333	0.2475	739333	0.2475	717333	0.2475	680000	0.165	738000	0.165	733000	0.165	704000	0.165	710000	0.165	647000	0.165	579000	0.165	647000	0.165	579000	0.4125	770800	0.4125	804000	0.4125	694400	0.2475	720667	0.2475	693333	0.2475	714000	0.2475	649333	0.165	675000	0.165	691000
0.415	643200	0.415	655600	0.415	631200	0.415	601600	0.249	707333	0.249	771333	0.249	742667	0.249	697333	0.166	706000	0.166	742000	0.166	751000	0.166	665000	0.166	662000	0.166	646000	0.166	624000	0.166	602000	0.415	753600	0.415	804800	0.415	719600	0.249	734667	0.249	742000	0.249	710000	0.249	639333	0.166	711000	0.166	685000
0.4175	613600	0.4175	618000	0.4175	637200	0.4175	582400	0.2505	774667	0.2505	744667	0.2505	748667	0.2505	716667	0.167	707000	0.167	699000	0.167	756000	0.167	653000	0.167	666000	0.167	649000	0.167	591000	0.167	578000	0.4175	739200	0.4175	788400	0.4175	734400	0.2505	723333	0.2505	722667	0.2505	741333	0.2505	661333	0.167	684000	0.167	711000
0.42	651600	0.42	617200	0.42	645600	0.42	594000	0.252	754000	0.252	754667	0.252	744000	0.252	670667	0.168	716000	0.168	689000	0.168	697000	0.168	689000	0.168	628000	0.168	650000	0.168	631000	0.168	634000	0.42	751600	0.42	787600	0.42	715200	0.252	726667	0.252	708000	0.252	698667	0.252	709333	0.168	671000	0.168	707000
0.4225	627200	0.4225	627200	0.4225	618000	0.4225	570800	0.2535	750667	0.2535	719333	0.2535	730667	0.2535	691333	0.169	723000	0.169	718000	0.169	719000	0.169	677000	0.169	670000	0.169	619000	0.169	604000	0.169	596000	0.4225	753200	0.4225	772400	0.4225	700800	0.2535	732667	0.2535	692667	0.2535	682000	0.2535	636667	0.169	644000	0.169	679000
0.425	659200	0.425	679200	0.425	652000	0.425	587200	0.255	723333	0.255	723333	0.255	728000	0.255	706667	0.17	662000	0.17	704000	0.17	682000	0.17	669000	0.17	672000	0.17	651000	0.17	673000	0.17	603000	0.425	765200	0.425	762000	0.425	700400	0.255	722000	0.255	687333	0.255	697333	0.255	638667	0.17	690000	0.17	740000
0.4275	645200	0.4275	644400	0.4275	665200	0.4275	583200	0.2565	744000	0.2565	699333	0.2565	750667	0.2565	686000	0.171	694000	0.171	696000	0.171	792000	0.171	678000	0.171	644000	0.171	612000	0.171	599000	0.171	610000	0.4275	742400	0.4275	755200	0.4275	705600	0.2565	708000	0.2565	699333	0.2565	708667	0.2565	652667	0.171	672000	0.171	671000
0.43	652000	0.43	632800	0.43	627200	0.43	569200	0.258	741333	0.258	692667	0.258	726000	0.258	686000	0.172	725000	0.172	705000	0.172	695000	0.172	674000	0.172	652000	0.172	632000	0.172	646000	0.172	630000	0.43	730400	0.43	783600	0.43	701200	0.258	692667	0.258	712000	0.258	710667	0.258	712667	0.172	694000	0.172	676000
0.4325	638800	0.4325	646800	0.4325	627200	0.4325	606800	0.2595	751333	0.2595	780667	0.2595	712000	0.2595	684667	0.173	638000	0.173	767000	0.173	737000	0.173	691000	0.173	621000	0.173	643000	0.173	675000	0.173	621000	0.4325	758000	0.4325	772000	0.4325	732000	0.2595	755333	0.2595	716667	0.2595	684000	0.2595	674000	0.173	665000	0.173	672000
0.435	604400	0.435	628800	0.435	621200	0.435	588800	0.261	723333	0.261	706667	0.261	752000	0.261	648667	0.174	673000	0.174	747000	0.174	704000	0.174	694000	0.174	634000	0.174	612000	0.174	676000	0.174	594000	0.435	788000	0.435	761600	0.435	695200	0.261	718667	0.261	704667	0.261	703333	0.261	697333	0.174	667000	0.174	643000
0.4375	663200	0.4375	620400	0.4375	616800	0.4375	617600	0.2625	702667	0.2625	758667	0.2625	754000	0.2625	704667	0.175	708000	0.175	703000	0.175	675000	0.175	690000	0.175	660000	0.175	605000	0.175	650000	0.175	587000	0.4375	777200	0.4375	780800	0.4375	728000	0.2625	737333	0.2625	720000	0.2625	707333	0.2625	672000	0.175	623000	0.175	658000
0.44	635200	0.44	648800	0.44	616000	0.44	596400	0.264	744000	0.264	708667	0.264	721333	0.264	692667	0.176	736000	0.176	722000	0.176	767000	0.176	679000	0.176	590000	0.176	649000	0.176	691000	0.176	635000	0.44	742800	0.44	780000	0.44	697600	0.264	714667	0.264	714000	0.264	737333	0.264	666000	0.176	683000	0.176	645000
0.4425	628400	0.4425	628800	0.4425	624400	0.4425	612800	0.2655	744667	0.2655	734667	0.2655	702000	0.2655	668000	0.177	740000	0.177	708000	0.177	715000	0.177	681000	0.177	609000	0.177	628000	0.177	609000	0.177	612000	0.4425	745200	0.4425	746400	0.4425	710800	0.2655	718667	0.2655	722000	0.2655	724667	0.2655	680000	0.177	707000	0.177	683000
0.445	658400	0.445	636800	0.445	605200	0.445	598400	0.267	767333	0.267	700000	0.267	722000	0.267	696000	0.178	689000	0.178	728000	0.178	729000	0.178	663000	0.178	641000	0.178	691000	0.178	623000	0.178	595000	0.445	743200	0.445	750400	0.445	697200	0.267	681333	0.267	736000	0.267	665333	0.267	671333	0.178	686000	0.178	663000
0.4475	620400	0.4475	656400	0.4475	610800	0.4475	584800	0.2685	750667	0.2685	742000	0.2685	740667	0.2685	703333	0.179	727000	0.179	714000	0.179	727000	0.179	682000	0.179	614000	0.179	630000	0.179	618000	0.179	588000	0.4475	762400	0.4475	744800	0.4475	708800	0.2685	755333	0.2685	724667	0.2685	702000	0.2685	654667	0.179	662000	0.179	670000
0.45	642400	0.45	667200	0.45	607200	0.45	572000	0.27	750667	0.27	718000	0.27	743333	0.27	671333	0.18	689000	0.18	704000	0.18	728000	0.18	648000	0.18	630000	0.18	662000	0.18	659000	0.18	576000	0.45	750800	0.45	773200	0.45	688000	0.27	684000	0.27	728667	0.27	715333	0.27	658000	0.18	654000	0.18	667000
0.4525	640800	0.4525	649600	0.4525	613600	0.4525	607600	0.2715	734667	0.2715	682667	0.2715	733333	0.2715	702667	0.181	743000	0.181	703000	0.181	673000	0.181	656000	0.181	704000	0.181	652000	0.181	611000	0.181	563000	0.4525	738400	0.4525	755200	0.4525	702400	0.2715	709333	0.2715	703333	0.2715	762000	0.2715	656667	0.181	673000	0.181	708000
0.455	654800	0.455	654800	0.455	631200	0.455	581600	0.273	740000	0.273	718000	0.273	744667	0.273	681333	0.182	686000	0.182	718000	0.182	744000	0.182	639000	0.182	638000	0.182	661000	0.182	623000	0.182	620000	0.455	742400	0.455	782400	0.455	686800	0.273	670000	0.273	719333	0.273	770667	0.273	656000	0.182	668000	0.182	643000
0.4575	671200	0.4575	662400	0.4575	628800	0.4575	562000	0.2745	749333	0.2745	658667	0.2745	692000	0.2745	697333	0.183	675000	0.183	728000	0.183	726000	0.183	673000	0.183	631000	0.183	628000	0.183	614000	0.183	630000	0.4575	727600	0.4575	788000	0.4575	695200	0.2745	729333	0.2745	721333	0.2745	670667	0.2745	713333	0.183	659000	0.183	688000
0.46	638400	0.46	620800	0.46	624400	0.46	577200	0.276	681333	0.276	735333	0.276	728000	0.276	719333	0.184	718000	0.184	676000	0.184	723000	0.184	671000	0.184	632000	0.184	618000	0.184	641000	0.184	597000	0.46	771600	0.46	784800	0.46	681200	0.276	706000	0.276	718000	0.276	684000	0.276	654000	0.184	646000	0.184	675000
0.4625	646800	0.4625	633600	0.4625	651200	0.4625	610400	0.2775	730667	0.2775	732000	0.2775	708000	0.2775	649333	0.185	685000	0.185	749000	0.185	668000	0.185	645000	0.185	617000	0.185	641000	0.185	607000	0.185	600000	0.4625	736800	0.4625	749600	0.4625	662800	0.2775	750667	0.2775	701333	0.2775	702000	0.2775	669333	0.185	668000	0.185	610000
0.465	640000	0.465	610800	0.465	646800	0.465	585600	0.279	702000	0.279	694667	0.279	700667	0.279	676667	0.186	648000	0.186	745000	0.186	706000	0.186	684000	0.186	634000	0.186	659000	0.186	649000	0.186	587000	0.465	758800	0.465	750400	0.465	710400	0.279	731333	0.279	730667	0.279	712000	0.279	692000	0.186	664000	0.186	655000
0.4675	650800	0.4675	653200	0.4675	644400	0.4675	578800	0.2805	720667	0.2805	718667	0.2805	726667	0.2805	720667	0.187	742000	0.187	669000	0.187	711000	0.187	646000	0.187	626000	0.187	619000	0.187	629000	0.187	660000	0.4675	713600	0.4675	749200	0.4675	696000	0.2805	766667	0.2805	702000	0.2805	724667	0.2805	665333	0.187	680000	0.187	711000
0.47	641600	0.47	642000	0.47	642400	0.47	595200	0.282	706667	0.282	738000	0.282	733333	0.282	679333	0.188	725000	0.188	701000	0.188	691000	0.188	640000	0.188	668000	0.188	657000	0.188	615000	0.188	606000	0.47	738400	0.47	767600	0.47	666000	0.282	716000	0.282	733333	0.282	764667	0.282	656667	0.188	634000	0.188	630000
0.4725	655600	0.4725	636400	0.4725	633600	0.4725	581600	0.2835	727333	0.2835	714667	0.2835	727333	0.2835	677333	0.189	696000	0.189	693000	0.189	660000	0.189	697000	0.189	630000	0.189	634000	0.189	600000	0.189	580000	0.4725	735600	0.4725	764400	0.4725	706400	0.2835	726667	0.2835	692000	0.2835	695333	0.2835	622000	0.189	678000	0.189	694000
0.475	650000	0.475	636400	0.475	609200	0.475	570400	0.285	734000	0.285	762667	0.285	722667	0.285	690667	0.19	689000	0.19	695000	0.19	747000	0.19	615000	0.19	620000	0.19	611000	0.19	671000	0.19	617000	0.475	740400	0.475	728000	0.475	684800	0.285	738000	0.285	740667	0.285	686667	0.285	682667	0.19	711000	0.19	670000
0.4775	671600	0.4775	594000	0.4775	632400	0.4775	541200	0.2865	735333	0.2865	708667	0.2865	720667	0.2865	700667	0.191	732000	0.191	682000	0.191	734000	0.191	631000	0.191	637000	0.191	643000	0.191	654000	0.191	635000	0.4775	734400	0.4775	739600	0.4775	682800	0.2865	696000	0.2865	688000	0.2865	706667	0.2865	635333	0.191	681000	0.191	657000
0.48	636800	0.48	639200	0.48	642400	0.48	596000	0.288	697333	0.288	722000	0.288	703333	0.288	686000	0.192	723000	0.192	693000	0.192	706000	0.192	703000	0.192	638000	0.192	635000	0.192	637000	0.192	614000	0.48	719600	0.48	767600	0.48	682000	0.288	725333	0.288	678000	0.288	692667	0.288	645333	0.192	677000	0.192	647000
0.4825	656400	0.4825	636400	0.4825	613200	0.4825	560400	0.2895	724000	0.2895	721333	0.2895	734000	0.2895	664667	0.193	674000	0.193	698000	0.193	686000	0.193	605000	0.193	660000	0.193	620000	0.193	588000	0.193	592000	0.4825	765600	0.4825	749200	0.4825	643600	0.2895	763333	0.2895	720000	0.2895	664667	0.2895	631333	0.193	598000	0.193	659000
0.485	638000	0.485	638400	0.485	612400	0.485	574000	0.291	728000	0.291	742000	0.291	744000	0.291	678667	0.194	731000	0.194	704000	0.194	714000	0.194	618000	0.194	649000	0.194	601000	0.194	665000	0.194	575000	0.485	726400	0.485	755200	0.485	713200	0.291	729333	0.291	742000	0.291	713333	0.291	654000	0.194	681000	0.194	660000
0.4875	610000	0.4875	649600	0.4875	632800	0.4875	600000	0.2925	714000	0.2925	695333	0.2925	736667	0.2925	661333	0.195	693000	0.195	739000	0.195	705000	0.195	701000	0.195	611000	0.195	636000	0.195	579000	0.195	575000	0.4875	779600	0.4875	739200	0.4875	683200	0.2925	738667	0.2925	709333	0.2925	714000	0.2925	724000	0.195	704000	0.195	683000
0.49	641600	0.49	654800	0.49	606800	0.49	582800	0.294	706000	0.294	722667	0.294	731333	0.294	702000	0.196	724000	0.196	693000	0.196	672000	0.196	617000	0.196	657000	0.196	645000	0.196	603000	0.196	630000	0.49	713200	0.49	755200	0.49	699200	0.294	683333	0.294	663333	0.294	699333	0.294	684000	0.196	636000	0.196	709000
0.4925	625600	0.4925	663200	0.4925	624400	0.4925	605200	0.2955	738000	0.2955	724667	0.2955	761333	0.2955	668667	0.197	720000	0.197	677000	0.197	757000	0.197	695000	0.197	668000	0.197	640000	0.197	683000	0.197	611000	0.4925	728800	0.4925	754400	0.4925	687600	0.2955	708667	0.2955	743333	0.2955	718667	0.2955	648000	0.197	645000	0.197	675000
0.495	633600	0.495	658000	0.495	592800	0.495	590400	0.297	738000	0.297	724000	0.297	684000	0.297	677333	0.198	713000	0.198	691000	0.198	692000	0.198	674000	0.198	676000	0.198	576000	0.198	645000	0.198	616000	0.495	737200	0.495	756800	0.495	678000	0.297	724667	0.297	710000	0.297	693333	0.297	680000	0.198	650000	0.198	698000
0.4975	654400	0.4975	663600	0.4975	612800	0.4975	608400	0.2985	714667	0.2985	713333	0.2985	734667	0.2985	649333	0.199	721000	0.199	718000	0.199	736000	0.199	674000	0.199	659000	0.199	604000	0.199	646000	0.199	607000	0.4975	741200	0.4975	757200	0.4975	711200	0.2985	733333	0.2985	708000	0.2985	684000	0.2985	678000	0.199	711000	0.199	707000
0.5	670800	0.5	646000	0.5	607200	0.5	592400	0.3	691333	0.3	693333	0.3	695333	0.3	634667	0.2	679000	0.2	666000	0.2	719000	0.2	685000	0.2	649000	0.2	594000	0.2	627000	0.2	639000	0.5	737600	0.5	776400	0.5	704400	0.3	728667	0.3	712000	0.3	701333	0.3	652667	0.2	657000	0.2	644000
0.5025	596000	0.5025	644000	0.5025	616000	0.5025	600400	0.3015	715333	0.3015	700000	0.3015	728000	0.3015	672000	0.201	717000	0.201	692000	0.201	732000	0.201	691000	0.201	698000	0.201	631000	0.201	616000	0.201	603000	0.5025	728400	0.5025	726000	0.5025	663200	0.3015	723333	0.3015	697333	0.3015	727333	0.3015	688000	0.201	642000	0.201	667000
0.505	640800	0.505	604000	0.505	625600	0.505	586400	0.303	750667	0.303	723333	0.303	758000	0.303	650667	0.202	665000	0.202	681000	0.202	689000	0.202	694000	0.202	633000	0.202	627000	0.202	593000	0.202	618000	0.505	747200	0.505	720800	0.505	692000	0.303	724000	0.303	683333	0.303	698667	0.303	662667	0.202	676000	0.202	669000
0.5075	635600	0.5075	649600	0.5075	628400	0.5075	561600	0.3045	724000	0.3045	710000	0.3045	714667	0.3045	688667	0.203	663000	0.203	738000	0.203	655000	0.203	677000	0.203	631000	0.203	633000	0.203	652000	0.203	614000	0.5075	719200	0.5075	758400	0.5075	674400	0.3045	744667	0.3045	666000	0.3045	727333	0.3045	662000	0.203	697000	0.203	604000
0.51	670000	0.51	640000	0.51	591600	0.51	590800	0.306	739333	0.306	696000	0.306	740667	0.306	658000	0.204	688000	0.204	706000	0.204	707000	0.204	635000	0.204	654000	0.204	657000	0.204	598000	0.204	597000	0.51	733600	0.51	754800	0.51	694800	0.306	717333	0.306	734667	0.306	750667	0.306	665333	0.204	645000	0.204	666000
0.5125	635600	0.5125	647600	0.5125	621200	0.5125	584800	0.3075	752667	0.3075	683333	0.3075	717333	0.3075	650667	0.205	674000	0.205	682000	0.205	653000	0.205	648000	0.205	636000	0.205	619000	0.205	638000	0.205	619000	0.5125	743600	0.5125	783600	0.5125	666800	0.3075	727333	0.3075	730667	0.3075	712667	0.3075	662667	0.205	654000	0.205	690000
0.515	611200	0.515	651200	0.515	615600	0.515	562400	0.309	714000	0.309	728000	0.309	726000	0.309	696667	0.206	716000	0.206	743000	0.206	680000	0.206	667000	0.206	659000	0.206	590000	0.206	615000	0.206	627000	0.515	768800	0.515	752800	0.515	682800	0.309	693333	0.309	708667	0.309	705333	0.309	682667	0.206	656000	0.206	646000
0.5175	625200	0.5175	627200	0.5175	619600	0.5175	588000	0.3105	710667	0.3105	746000	0.3105	716667	0.3105	714000	0.207	715000	0.207	688000	0.207	703000	0.207	635000	0.207	600000	0.207	681000	0.207	636000	0.207	601000	0.5175	775200	0.5175	746400	0.5175	700400	0.3105	734000	0.3105	686667	0.3105	688000	0.3105	666000	0.207	674000	0.207	686000
0.52	630400	0.52	624000	0.52	630800	0.52	582400	0.312	720667	0.312	726000	0.312	705333	0.312	670000	0.208	672000	0.208	760000	0.208	681000	0.208	690000	0.208	687000	0.208	648000	0.208	685000	0.208	581000	0.52	731200	0.52	736400	0.52	680400	0.312	728000	0.312	711333	0.312	646667	0.312	660000	0.208	657000	0.208	669000
0.5225	627600	0.5225	600400	0.5225	601200	0.5225	568000	0.3135	696000	0.3135	708000	0.3135	701333	0.3135	667333	0.209	684000	0.209	703000	0.209	683000	0.209	640000	0.209	627000	0.209	620000	0.209	582000	0.209	616000	0.5225	723200	0.5225	745600	0.5225	666400	0.3135	695333	0.3135	695333	0.3135	700667	0.3135	674667	0.209	665000	0.209	639000
0.525	599200	0.525	618000	0.525	623600	0.525	582400	0.315	754000	0.315	712667	0.315	685333	0.315	696000	0.21	755000	0.21	710000	0.21	705000	0.21	628000	0.21	590000	0.21	658000	0.21	609000	0.21	617000	0.525	735200	0.525	746000	0.525	664400	0.315	704667	0.315	693333	0.315	716000	0.315	644000	0.21	685000	0.21	653000
0.5275	635600	0.5275	619200	0.5275	633600	0.5275	594400	0.3165	757333	0.3165	697333	0.3165	720000	0.3165	700000	0.211	688000	0.211	652000	0.211	721000	0.211	649000	0.211	626000	0.211	634000	0.211	650000	0.211	595000	0.5275	748400	0.5275	750000	0.5275	676000	0.3165	760000	0.3165	710667	0.3165	692667	0.3165	670000	0.211	650000	0.211	669000
0.53	644000	0.53	632000	0.53	572000	0.53	547600	0.318	684000	0.318	688000	0.318	692000	0.318	731333	0.212	741000	0.212	679000	0.212	704000	0.212	651000	0.212	594000	0.212	602000	0.212	642000	0.212	619000	0.53	716400	0.53	730000	0.53	656000	0.318	692000	0.318	740667	0.318	710667	0.318	636000	0.212	707000	0.212	677000
0.5325	633200	0.5325	628400	0.5325	584000	0.5325	596800	0.3195	712667	0.3195	706000	0.3195	738000	0.3195	652000	0.213	716000	0.213	739000	0.213	668000	0.213	666000	0.213	645000	0.213	626000	0.213	588000	0.213	603000	0.5325	729200	0.5325	724800	0.5325	690000	0.3195	726667	0.3195	679333	0.3195	675333	0.3195	647333	0.213	664000	0.213	673000
0.535	634000	0.535	611200	0.535	623200	0.535	570000	0.321	715333	0.321	724667	0.321	712000	0.321	666667	0.214	688000	0.214	682000	0.214	731000	0.214	703000	0.214	680000	0.214	670000	0.214	679000	0.214	619000	0.535	732400	0.535	731200	0.535	669600	0.321	700667	0.321	705333	0.321	648667	0.321	637333	0.214	649000	0.214	653000
0.5375	652000	0.5375	634800	0.5375	618800	0.5375	550000	0.3225	729333	0.3225	728667	0.3225	748667	0.3225	629333	0.215	712000	0.215	647000	0.215	694000	0.215	663000	0.215	642000	0.215	623000	0.215	626000	0.215	586000	0.5375	716800	0.5375	741200	0.5375	688800	0.3225	677333	0.3225	692667	0.3225	746667	0.3225	661333	0.215	712000	0.215	693000
0.54	632000	0.54	625200	0.54	614000	0.54	576000	0.324	736000	0.324	713333	0.324	670667	0.324	664000	0.216	683000	0.216	727000	0.216	676000	0.216	639000	0.216	635000	0.216	588000	0.216	604000	0.216	581000	0.54	756400	0.54	786400	0.54	680400	0.324	728667	0.324	677333	0.324	696000	0.324	666000	0.216	678000	0.216	653000
0.5425	623200	0.5425	638000	0.5425	616000	0.5425	576000	0.3255	690667	0.3255	721333	0.3255	695333	0.3255	630667	0.217	698000	0.217	661000	0.217	659000	0.217	671000	0.217	635000	0.217	631000	0.217	640000	0.217	600000	0.5425	734400	0.5425	775600	0.5425	661200	0.3255	711333	0.3255	714667	0.3255	680667	0.3255	681333	0.217	645000	0.217	712000
0.545	658400	0.545	636000	0.545	614000	0.545	562000	0.327	724000	0.327	715333	0.327	756000	0.327	696667	0.218	744000	0.218	698000	0.218	687000	0.218	646000	0.218	655000	0.218	675000	0.218	606000	0.218	567000	0.545	735200	0.545	748800	0.545	665600	0.327	735333	0.327	658000	0.327	690000	0.327	662667	0.218	625000	0.218	689000
0.5475	640000	0.5475	659600	0.5475	610000	0.5475	558800	0.3285	730000	0.3285	704000	0.3285	711333	0.3285	669333	0.219	646000	0.219	675000	0.219	711000	0.219	698000	0.219	652000	0.219	587000	0.219	653000	0.219	600000	0.5475	753600	0.5475	781200	0.5475	651200	0.3285	706667	0.3285	688667	0.3285	688000	0.3285	645333	0.219	642000	0.219	633000
0.55	604400	0.55	628400	0.55	595600	0.55	588000	0.33	730000	0.33	744000	0.33	708000	0.33	625333	0.22	732000	0.22	671000	0.22	701000	0.22	674000	0.22	614000	0.22	626000	0.22	621000	0.22	564000	0.55	727200	0.55	750400	0.55	672000	0.33	730667	0.33	671333	0.33	733333	0.33	662000	0.22	715000	0.22	615000
0.5525	626800	0.5525	659200	0.5525	605200	0.5525	573600	0.3315	704000	0.3315	705333	0.3315	704667	0.3315	642667	0.221	682000	0.221	688000	0.221	709000	0.221	647000	0.221	661000	0.221	596000	0.221	616000	0.221	585000	0.5525	732000	0.5525	758400	0.5525	682800	0.3315	718667	0.3315	733333	0.3315	695333	0.3315	627333	0.221	675000	0.221	662000
0.555	616400	0.555	628800	0.555	602000	0.555	584400	0.333	722000	0.333	734000	0.333	694667	0.333	689333	0.222	655000	0.222	678000	0.222	695000	0.222	719000	0.222	635000	0.222	626000	0.222	629000	0.222	606000	0.555	705600	0.555	745200	0.555	672000	0.333	716000	0.333	696000	0.333	651333	0.333	647333	0.222	664000	0.222	717000
0.5575	596000	0.5575	653200	0.5575	601200	0.5575	560400	0.3345	719333	0.3345	702667	0.3345	718667	0.3345	668000	0.223	678000	0.223	681000	0.223	710000	0.223	658000	0.223	620000	0.223	607000	0.223	633000	0.223	606000	0.5575	742000	0.5575	725200	0.5575	692400	0.3345	672000	0.3345	728000	0.3345	714000	0.3345	679333	0.223	670000	0.223	644000
0.56	592400	0.56	621600	0.56	612000	0.56	596400	0.336	692000	0.336	695333	0.336	722000	0.336	691333	0.224	712000	0.224	701000	0.224	742000	0.224	674000	0.224	636000	0.224	674000	0.224	661000	0.224	634000	0.56	738800	0.56	731600	0.56	666400	0.336	688667	0.336	714000	0.336	668667	0.336	642667	0.224	649000	0.224	658000
0.5625	623200	0.5625	638800	0.5625	602000	0.5625	573600	0.3375	715333	0.3375	738000	0.3375	701333	0.3375	690667	0.225	664000	0.225	687000	0.225	662000	0.225	623000	0.225	706000	0.225	678000	0.225	619000	0.225	621000	0.5625	736800	0.5625	729200	0.5625	670000	0.3375	703333	0.3375	700667	0.3375	689333	0.3375	636667	0.225	632000	0.225	655000
0.565	648400	0.565	629200	0.565	582000	0.565	545600	0.339	706000	0.339	723333	0.339	700667	0.339	716667	0.226	730000	0.226	688000	0.226	680000	0.226	649000	0.226	666000	0.226	620000	0.226	637000	0.226	594000	0.565	741600	0.565	743200	0.565	684800	0.339	721333	0.339	677333	0.339	703333	0.339	652000	0.226	686000	0.226	668000
0.5675	614800	0.5675	657600	0.5675	598800	0.5675	564400	0.3405	726000	0.3405	707333	0.3405	736000	0.3405	682667	0.227	691000	0.227	728000	0.227	690000	0.227	629000	0.227	719000	0.227	624000	0.227	644000	0.227	583000	0.5675	734000	0.5675	728800	0.5675	684400	0.3405	657333	0.3405	736000	0.3405	686667	0.3405	670667	0.227	658000	0.227	653000
0.57	653200	0.57	661600	0.57	628800	0.57	589200	0.342	684667	0.342	724000	0.342	694000	0.342	676667	0.228	684000	0.228	661000	0.228	663000	0.228	674000	0.228	654000	0.228	602000	0.228	625000	0.228	569000	0.57	727600	0.57	729600	0.57	656400	0.342	732667	0.342	690667	0.342	714000	0.342	675333	0.228	652000	0.228	681000
0.5725	594400	0.5725	647600	0.5725	618800	0.5725	576400	0.3435	684000	0.3435	695333	0.3435	706667	0.3435	681333	0.229	710000	0.229	735000	0.229	668000	0.229	606000	0.229	619000	0.229	652000	0.229	669000	0.229	634000	0.5725	724000	0.5725	762400	0.5725	645200	0.3435	687333	0.3435	698000	0.3435	682667	0.3435	713333	0.229	713000	0.229	684000
0.575	610800	0.575	638400	0.575	598800	0.575	552000	0.345	676667	0.345	726000	0.345	744000	0.345	662667	0.23	716000	0.23	719000	0.23	705000	0.23	695000	0.23	621000	0.23	618000	0.23	621000	0.23	620000	0.575	732000	0.575	725200	0.575	684800	0.345	728000	0.345	694667	0.345	707333	0.345	652667	0.23	648000	0.23	659000
0.5775	602000	0.5775	634800	0.5775	582800	0.5775	595600	0.3465	746667	0.3465	725333	0.3465	683333	0.3465	692000	0.231	708000	0.231	690000	0.231	673000	0.231	635000	0.231	639000	0.231	632000	0.231	638000	0.231	606000	0.5775	726400	0.5775	758000	0.5775	669600	0.3465	711333	0.3465	684000	0.3465	697333	0.3465	644667	0.231	675000	0.231	668000
0.58	647200	0.58	621200	0.58	598000	0.58	599200	0.348	722000	0.348	664000	0.348	733333	0.348	678000	0.232	658000	0.232	710000	0.232	664000	0.232	656000	0.232	637000	0.232	611000	0.232	586000	0.232	592000	0.58	730400	0.58	754800	0.58	666400	0.348	720000	0.348	707333	0.348	708667	0.348	630000	0.232	669000	0.232	602000
0.5825	632800	0.5825	635200	0.5825	610800	0.5825	575200	0.3495	678667	0.3495	742667	0.3495	692667	0.3495	656000	0.233	672000	0.233	683000	0.233	679000	0.233	644000	0.233	662000	0.233	662000	0.233	627000	0.233	650000	0.5825	758400	0.5825	727200	0.5825	665200	0.3495	731333	0.3495	716000	0.3495	715333	0.3495	675333	0.233	643000	0.233	693000
0.585	604000	0.585	624400	0.585	576800	0.585	566800	0.351	758667	0.351	693333	0.351	693333	0.351	714000	0.234	730000	0.234	698000	0.234	719000	0.234	614000	0.234	641000	0.234	633000	0.234	615000	0.234	609000	0.585	735600	0.585	752800	0.585	674000	0.351	744667	0.351	700000	0.351	672667	0.351	630667	0.234	663000	0.234	677000
0.5875	623200	0.5875	616400	0.5875	625600	0.5875	572000	0.3525	745333	0.3525	704667	0.3525	689333	0.3525	641333	0.235	720000	0.235	699000	0.235	704000	0.235	667000	0.235	608000	0.235	612000	0.235	629000	0.235	598000	0.5875	720000	0.5875	752000	0.5875	703200	0.3525	708667	0.3525	691333	0.3525	700000	0.3525	658000	0.235	680000	0.235	695000
0.59	628400	0.59	635600	0.59	626800	0.59	558000	0.354	689333	0.354	726667	0.354	658667	0.354	712667	0.236	689000	0.236	680000	0.236	673000	0.236	685000	0.236	657000	0.236	614000	0.236	607000	0.236	587000	0.59	734800	0.59	747600	0.59	691200	0.354	740667	0.354	719333	0.354	672667	0.354	638667	0.236	654000	0.236	631000
0.5925	636000	0.5925	626800	0.5925	577200	0.5925	581600	0.3555	738000	0.3555	688000	0.3555	703333	0.3555	664000	0.237	677000	0.237	678000	0.237	685000	0.237	644000	0.237	659000	0.237	611000	0.237	566000	0.237	620000	0.5925	724000	0.5925	758400	0.5925	691600	0.3555	726000	0.3555	704000	0.3555	723333	0.3555	619333	0.237	651000	0.237	665000
0.595	618800	0.595	612000	0.595	600400	0.595	588800	0.357	674667	0.357	678667	0.357	708667	0.357	624000	0.238	685000	0.238	700000	0.238	632000	0.238	644000	0.238	670000	0.238	646000	0.238	659000	0.238	575000	0.595	742800	0.595	739600	0.595	670400	0.357	716000	0.357	660000	0.357	712000	0.357	636667	0.238	659000	0.238	635000
0.5975	598400	0.5975	621600	0.5975	624000	0.5975	561600	0.3585	715333	0.3585	726000	0.3585	718000	0.3585	664667	0.239	697000	0.239	651000	0.239	680000	0.239	656000	0.239	609000	0.239	644000	0.239	668000	0.239	587000	0.5975	700400	0.5975	751600	0.5975	662400	0.3585	702667	0.3585	675333	0.3585	685333	0.3585	635333	0.239	684000	0.239	654000
0.6	599600	0.6	642000	0.6	599600	0.6	574000	0.36	710000	0.36	703333	0.36	666000	0.36	686000	0.24	718000	0.24	722000	0.24	673000	0.24	684000	0.24	645000	0.24	607000	0.24	649000	0.24	622000	0.6	730400	0.6	751200	0.6	670400	0.36	679333	0.36	744000	0.36	722667	0.36	658667	0.24	653000	0.24	611000
0.6025	617600	0.6025	605200	0.6025	611600	0.6025	581600	0.3615	728667	0.3615	738667	0.3615	694000	0.3615	656000	0.241	657000	0.241	680000	0.241	702000	0.241	672000	0.241	647000	0.241	685000	0.241	613000	0.241	574000	0.6025	752800	0.6025	760400	0.6025	679200	0.3615	710000	0.3615	706667	0.3615	708667	0.3615	632000	0.241	666000	0.241	678000
0.605	617600	0.605	609600	0.605	621200	0.605	567200	0.363	691333	0.363	702000	0.363	696000	0.363	716000	0.242	707000	0.242	679000	0.242	676000	0.242	695000	0.242	629000	0.242	597000	0.242	611000	0.242	583000	0.605	712800	0.605	756000	0.605	640800	0.363	755333	0.363	693333	0.363	758000	0.363	668667	0.242	641000	0.242	679000
0.6075	634000	0.6075	624800	0.6075	588800	0.6075	567200	0.3645	719333	0.3645	709333	0.3645	708000	0.3645	684667	0.243	726000	0.243	690000	0.243	676000	0.243	657000	0.243	651000	0.243	675000	0.243	632000	0.243	602000	0.6075	718800	0.6075	751600	0.6075	656800	0.3645	715333	0.3645	682000	0.3645	676000	0.3645	666000	0.243	655000	0.243	658000
0.61	636800	0.61	593200	0.61	590400	0.61	552800	0.366	768667	0.366	692000	0.366	691333	0.366	646667	0.244	618000	0.244	693000	0.244	649000	0.244	662000	0.244	650000	0.244	683000	0.244	653000	0.244	597000	0.61	728000	0.61	750400	0.61	640000	0.366	712667	0.366	660000	0.366	695333	0.366	651333	0.244	682000	0.244	649000
0.6125	618400	0.6125	608000	0.6125	603200	0.6125	588800	0.3675	726667	0.3675	715333	0.3675	668667	0.3675	662667	0.245	723000	0.245	678000	0.245	692000	0.245	686000	0.245	639000	0.245	637000	0.245	655000	0.245	625000	0.6125	711600	0.6125	752400	0.6125	670400	0.3675	674667	0.3675	690667	0.3675	682000	0.3675	612667	0.245	668000	0.245	679000
0.615	636400	0.615	618400	0.615	592800	0.615	586400	0.369	716667	0.369	682000	0.369	703333	0.369	697333	0.246	669000	0.246	673000	0.246	715000	0.246	606000	0.246	703000	0.246	692000	0.246	615000	0.246	569000	0.615	711600	0.615	753600	0.615	672400	0.369	701333	0.369	702667	0.369	692000	0.369	637333	0.246	641000	0.246	641000
0.6175	624000	0.6175	628000	0.6175	594400	0.6175	562400	0.3705	670000	0.3705	700000	0.3705	691333	0.3705	660000	0.247	664000	0.247	704000	0.247	719000	0.247	660000	0.247	651000	0.247	639000	0.247	679000	0.247	584000	0.6175	748400	0.6175	692800	0.6175	661600	0.3705	726667	0.3705	676667	0.3705	675333	0.3705	688667	0.247	702000	0.247	686000
0.62	645200	0.62	616400	0.62	601200	0.62	570800	0.372	715333	0.372	708667	0.372	716000	0.372	638667	0.248	643000	0.248	696000	0.248	711000	0.248	599000	0.248	655000	0.248	638000	0.248	649000	0.248	634000	0.62	741600	0.62	741600	0.62	670800	0.372	679333	0.372	677333	0.372	718000	0.372	618000	0.248	610000	0.248	681000
0.6225	639200	0.6225	631600	0.6225	631600	0.6225	556000	0.3735	682000	0.3735	726667	0.3735	679333	0.3735	693333	0.249	673000	0.249	689000	0.249	659000	0.249	643000	0.249	667000	0.249	633000	0.249	620000	0.249	641000	0.6225	718400	0.6225	722000	0.6225	676000	0.3735	730667	0.3735	656667	0.3735	710667	0.3735	635333	0.249	665000	0.249	663000
0.625	627200	0.625	606400	0.625	581200	0.625	550000	0.375	700667	0.375	694667	0.375	732000	0.375	652667	0.25	682000	0.25	729000	0.25	664000	0.25	651000	0.25	672000	0.25	658000	0.25	652000	0.25	596000	0.625	716400	0.625	757600	0.625	658000	0.375	734667	0.375	665333	0.375	700000	0.375	658667	0.25	658000	0.25	638000
0.6275	619600	0.6275	615200	0.6275	603200	0.6275	581600	0.3765	698000	0.3765	720000	0.3765	738667	0.3765	650667	0.251	696000	0.251	706000	0.251	690000	0.251	668000	0.251	563000	0.251	577000	0.251	593000	0.251	577000	0.6275	722400	0.6275	764800	0.6275	662800	0.3765	708000	0.3765	667333	0.3765	690667	0.3765	619333	0.251	647000	0.251	668000
0.63	634000	0.63	636800	0.63	584800	0.63	574000	0.378	715333	0.378	723333	0.378	680667	0.378	708667	0.252	670000	0.252	655000	0.252	682000	0.252	652000	0.252	605000	0.252	635000	0.252	637000	0.252	612000	0.63	726800	0.63	725200	0.63	650400	0.378	692667	0.378	668667	0.378	681333	0.378	622667	0.252	627000	0.252	648000
0.6325	622000	0.6325	613600	0.6325	635200	0.6325	566800	0.3795	690667	0.3795	758000	0.3795	698667	0.3795	680000	0.253	665000	0.253	676000	0.253	693000	0.253	611000	0.253	617000	0.253	675000	0.253	643000	0.253	607000	0.6325	714000	0.6325	744000	0.6325	672800	0.3795	714000	0.3795	696667	0.3795	672667	0.3795	632000	0.253	650000	0.253	673000
0.635	597600	0.635	620400	0.635	596400	0.635	562800	0.381	699333	0.381	711333	0.381	703333	0.381	641333	0.254	678000	0.254	686000	0.254	729000	0.254	665000	0.254	653000	0.254	664000	0.254	708000	0.254	557000	0.635	725200	0.635	724000	0.635	667200	0.381	711333	0.381	697333	0.381	712000	0.381	654000	0.254	657000	0.254	645000
0.6375	612800	0.6375	604000	0.6375	618000	0.6375	555200	0.3825	703333	0.3825	690000	0.3825	718000	0.3825	674667	0.255	676000	0.255	731000	0.255	663000	0.255	673000	0.255	656000	0.255	604000	0.255	625000	0.255	612000	0.6375	724400	0.6375	732000	0.6375	642800	0.3825	706000	0.3825	668000	0.3825	702000	0.3825	646000	0.255	681000	0.255	670000
0.64	620000	0.64	608800	0.64	584000	0.64	556000	0.384	712000	0.384	712667	0.384	734000	0.384	656667	0.256	704000	0.256	734000	0.256	668000	0.256	638000	0.256	660000	0.256	647000	0.256	590000	0.256	618000	0.64	687600	0.64	730800	0.64	664000	0.384	692000	0.384	650000	0.384	670000	0.384	608000	0.256	651000	0.256	683000
0.6425	614000	0.6425	637200	0.6425	598400	0.6425	567200	0.3855	734000	0.3855	714000	0.3855	715333	0.3855	657333	0.257	658000	0.257	651000	0.257	772000	0.257	642000	0.257	628000	0.257	609000	0.257	618000	0.257	609000	0.6425	744000	0.6425	719200	0.6425	689600	0.3855	691333	0.3855	676000	0.3855	698667	0.3855	694667	0.257	645000	0.257	702000
0.645	601200	0.645	610000	0.645	623600	0.645	564000	0.387	711333	0.387	688000	0.387	715333	0.387	666667	0.258	641000	0.258	690000	0.258	686000	0.258	691000	0.258	683000	0.258	657000	0.258	582000	0.258	626000	0.645	732800	0.645	753600	0.645	668000	0.387	701333	0.387	704000	0.387	696000	0.387	662000	0.258	675000	0.258	704000
0.6475	582400	0.6475	632000	0.6475	574400	0.6475	556400	0.3885	676667	0.3885	728667	0.3885	693333	0.3885	658667	0.259	659000	0.259	669000	0.259	705000	0.259	621000	0.259	633000	0.259	618000	0.259	619000	0.259	595000	0.6475	719600	0.6475	753600	0.6475	638400	0.3885	707333	0.3885	670000	0.3885	696000	0.3885	644667	0.259	662000	0.259	684000
0.65	604000	0.65	628000	0.65	598800	0.65	561600	0.39	709333	0.39	725333	0.39	687333	0.39	666000	0.26	660000	0.26	675000	0.26	660000	0.26	641000	0.26	657000	0.26	666000	0.26	659000	0.26	576000	0.65	698800	0.65	744000	0.65	689200	0.39	711333	0.39	690000	0.39	694667	0.39	667333	0.26	613000	0.26	677000
0.6525	606000	0.6525	647200	0.6525	623600	0.6525	560800	0.3915	680667	0.3915	690000	0.3915	720000	0.3915	656667	0.261	693000	0.261	704000	0.261	650000	0.261	640000	0.261	651000	0.261	618000	0.261	620000	0.261	572000	0.6525	722400	0.6525	736400	0.6525	672800	0.3915	742667	0.3915	697333	0.3915	699333	0.3915	630000	0.261	677000	0.261	666000
0.655	607200	0.655	614800	0.655	598000	0.655	576000	0.393	719333	0.393	678667	0.393	693333	0.393	669333	0.262	736000	0.262	654000	0.262	698000	0.262	654000	0.262	647000	0.262	644000	0.262	621000	0.262	597000	0.655	720400	0.655	726800	0.655	660000	0.393	742000	0.393	706667	0.393	733333	0.393	640667	0.262	705000	0.262	702000
0.6575	608800	0.6575	612000	0.6575	589600	0.6575	566000	0.3945	734667	0.3945	702000	0.3945	700000	0.3945	703333	0.263	696000	0.263	686000	0.263	686000	0.263	676000	0.263	615000	0.263	649000	0.263	596000	0.263	637000	0.6575	716000	0.6575	731600	0.6575	667600	0.3945	703333	0.3945	657333	0.3945	728667	0.3945	664000	0.263	650000	0.263	618000
0.66	608400	0.66	644800	0.66	602800	0.66	546000	0.396	734000	0.396	698667	0.396	678000	0.396	620000	0.264	733000	0.264	725000	0.264	658000	0.264	647000	0.264	648000	0.264	664000	0.264	655000	0.264	571000	0.66	706400	0.66	751200	0.66	646800	0.396	664000	0.396	676667	0.396	668667	0.396	605333	0.264	613000	0.264	678000
0.6625	602800	0.6625	642800	0.6625	593600	0.6625	577600	0.3975	708667	0.3975	730667	0.3975	737333	0.3975	661333	0.265	680000	0.265	742000	0.265	627000	0.265	595000	0.265	654000	0.265	625000	0.265	653000	0.265	636000	0.6625	692800	0.6625	737600	0.6625	670000	0.3975	652000	0.3975	694000	0.3975	698667	0.3975	660667	0.265	681000	0.265	650000
0.665	612400	0.665	612800	0.665	598000	0.665	552800	0.399	668667	0.399	690000	0.399	703333	0.399	633333	0.266	669000	0.266	707000	0.266	703000	0.266	602000	0.266	617000	0.266	632000	0.266	652000	0.266	574000	0.665	704000	0.665	724800	0.665	675600	0.399	726667	0.399	677333	0.399	706000	0.399	700000	0.266	673000	0.266	653000
0.6675	587200	0.6675	637200	0.6675	587200	0.6675	562800	0.4005	686667	0.4005	737333	0.4005	662667	0.4005	643333	0.267	624000	0.267	680000	0.267	695000	0.267	643000	0.267	678000	0.267	612000	0.267	611000	0.267	633000	0.6675	728000	0.6675	758000	0.6675	676000	0.4005	731333	0.4005	670000	0.4005	689333	0.4005	652000	0.267	662000	0.267	632000
0.67	588400	0.67	620800	0.67	620000	0.67	557200	0.402	725333	0.402	696000	0.402	714667	0.402	650000	0.268	676000	0.268	642000	0.268	726000	0.268	649000	0.268	633000	0.268	626000	0.268	648000	0.268	590000	0.67	715600	0.67	739600	0.67	654000	0.402	680000	0.402	681333	0.402	720000	0.402	659333	0.268	659000	0.268	651000
0.6725	616400	0.6725	593200	0.6725	639600	0.6725	561600	0.4035	661333	0.4035	704667	0.4035	700000	0.4035	672000	0.269	667000	0.269	692000	0.269	711000	0.269	640000	0.269	640000	0.269	637000	0.269	619000	0.269	617000	0.6725	707600	0.6725	715200	0.6725	660000	0.4035	678000	0.4035	669333	0.4035	680667	0.4035	627333	0.269	653000	0.269	637000
0.675	589600	0.675	615200	0.675	617600	0.675	543200	0.405	713333	0.405	708000	0.405	737333	0.405	657333	0.27	690000	0.27	675000	0.27	708000	0.27	686000	0.27	646000	0.27	672000	0.27	590000	0.27	565000	0.675	710000	0.675	725600	0.675	667200	0.405	686000	0.405	701333	0.405	664667	0.405	666000	0.27	692000	0.27	663000
0.6775	629600	0.6775	627600	0.6775	578800	0.6775	584000	0.4065	694000	0.4065	689333	0.4065	704000	0.4065	635333	0.271	662000	0.271	667000	0.271	672000	0.271	596000	0.271	613000	0.271	584000	0.271	611000	0.271	581000	0.6775	700400	0.6775	778000	0.6775	660800	0.4065	673333	0.4065	745333	0.4065	730667	0.4065	666667	0.271	595000	0.271	647000
0.68	617200	0.68	592800	0.68	578400	0.68	570800	0.408	716000	0.408	678667	0.408	696000	0.408	691333	0.272	705000	0.272	703000	0.272	708000	0.272	605000	0.272	621000	0.272	654000	0.272	661000	0.272	567000	0.68	695200	0.68	760400	0.68	657600	0.408	670667	0.408	708667	0.408	667333	0.408	636000	0.272	640000	0.272	660000
0.6825	614000	0.6825	604800	0.6825	612000	0.6825	542000	0.4095	664000	0.4095	711333	0.4095	684667	0.4095	714667	0.273	706000	0.273	737000	0.273	705000	0.273	617000	0.273	647000	0.273	605000	0.273	647000	0.273	607000	0.6825	712800	0.6825	745600	0.6825	662800	0.4095	681333	0.4095	667333	0.4095	670667	0.4095	668667	0.273	683000	0.273	747000
0.685	595200	0.685	629600	0.685	596400	0.685	551600	0.411	712667	0.411	698000	0.411	680667	0.411	684000	0.274	665000	0.274	681000	0.274	728000	0.274	612000	0.274	622000	0.274	590000	0.274	669000	0.274	575000	0.685	730000	0.685	751600	0.685	686000	0.411	698667	0.411	661333	0.411	686667	0.411	634000	0.274	584000	0.274	695000
0.6875	618000	0.6875	624800	0.6875	600000	0.6875	581200	0.4125	675333	0.4125	680000	0.4125	680000	0.4125	694000	0.275	711000	0.275	701000	0.275	688000	0.275	623000	0.275	622000	0.275	611000	0.275	634000	0.275	686000	0.6875	763200	0.6875	716000	0.6875	644400	0.4125	695333	0.4125	702000	0.4125	702000	0.4125	647333	0.275	652000	0.275	657000
0.69	624800	0.69	634400	0.69	606800	0.69	540000	0.414	690000	0.414	753333	0.414	665333	0.414	681333	0.276	676000	0.276	710000	0.276	724000	0.276	669000	0.276	618000	0.276	642000	0.276	656000	0.276	598000	0.69	710000	0.69	763200	0.69	669200	0.414	732000	0.414	700000	0.414	670000	0.414	618667	0.276	678000	0.276	631000
0.6925	611200	0.6925	599200	0.6925	594800	0.6925	563600	0.4155	696667	0.4155	654667	0.4155	720000	0.4155	652000	0.277	709000	0.277	687000	0.277	725000	0.277	589000	0.277	644000	0.277	651000	0.277	609000	0.277	591000	0.6925	713200	0.6925	750800	0.6925	681200	0.4155	698000	0.4155	664000	0.4155	712000	0.4155	608667	0.277	601000	0.277	653000
0.695	624000	0.695	612800	0.695	582800	0.695	556400	0.417	722000	0.417	705333	0.417	666000	0.417	663333	0.278	699000	0.278	689000	0.278	680000	0.278	641000	0.278	666000	0.278	610000	0.278	588000	0.278	546000	0.695	712800	0.695	728800	0.695	683600	0.417	705333	0.417	687333	0.417	684667	0.417	629333	0.278	636000	0.278	658000
0.6975	627200	0.6975	607600	0.6975	580000	0.6975	550800	0.4185	680000	0.4185	652000	0.4185	714000	0.4185	652667	0.279	713000	0.279	693000	0.279	703000	0.279	618000	0.279	630000	0.279	647000	0.279	648000	0.279	570000	0.6975	712400	0.6975	745600	0.6975	660400	0.4185	697333	0.4185	701333	0.4185	708667	0.4185	608000	0.279	697000	0.279	671000
0.7	615600	0.7	615200	0.7	599600	0.7	565600	0.42	696000	0.42	703333	0.42	736667	0.42	674667	0.28	726000	0.28	696000	0.28	709000	0.28	675000	0.28	696000	0.28	594000	0.28	658000	0.28	615000	0.7	727200	0.7	730800	0.7	637200	0.42	664667	0.42	750000	0.42	682000	0.42	607333	0.28	664000	0.28	635000
0.7025	612400	0.7025	621200	0.7025	596800	0.7025	555600	0.4215	718000	0.4215	702000	0.4215	692000	0.4215	669333	0.281	673000	0.281	685000	0.281	690000	0.281	677000	0.281	654000	0.281	623000	0.281	639000	0.281	573000	0.7025	759600	0.7025	752400	0.7025	653200	0.4215	694667	0.4215	684000	0.4215	678667	0.4215	659333	0.281	637000	0.281	646000
0.705	590800	0.705	600000	0.705	582400	0.705	583600	0.423	729333	0.423	705333	0.423	691333	0.423	670667	0.282	672000	0.282	710000	0.282	705000	0.282	621000	0.282	616000	0.282	652000	0.282	666000	0.282	591000	0.705	709200	0.705	718400	0.705	661600	0.423	700000	0.423	692667	0.423	696000	0.423	634000	0.282	656000	0.282	667000
0.7075	608400	0.7075	588000	0.7075	592000	0.7075	540800	0.4245	716000	0.4245	677333	0.4245	664000	0.4245	667333	0.283	681000	0.283	703000	0.283	719000	0.283	645000	0.283	639000	0.283	633000	0.283	593000	0.283	594000	0.7075	715600	0.7075	749200	0.7075	680000	0.4245	735333	0.4245	666667	0.4245	702000	0.4245	612667	0.283	649000	0.283	671000
0.71	605200	0.71	607600	0.71	606400	0.71	541200	0.426	684667	0.426	726667	0.426	688000	0.426	649333	0.284	691000	0.284	704000	0.284	654000	0.284	648000	0.284	616000	0.284	586000	0.284	605000	0.284	556000	0.71	700800	0.71	721200	0.71	654000	0.426	714667	0.426	701333	0.426	646000	0.426	642667	0.284	653000	0.284	643000
0.7125	632000	0.7125	584400	0.7125	588400	0.7125	542000	0.4275	672667	0.4275	674000	0.4275	679333	0.4275	681333	0.285	689000	0.285	721000	0.285	702000	0.285	640000	0.285	645000	0.285	594000	0.285	638000	0.285	628000	0.7125	677600	0.7125	730800	0.7125	689200	0.4275	701333	0.4275	629333	0.4275	678000	0.4275	647333	0.285	607000	0.285	659000
0.715	609200	0.715	608400	0.715	608000	0.715	546400	0.429	718667	0.429	716667	0.429	650667	0.429	620000	0.286	675000	0.286	673000	0.286	704000	0.286	659000	0.286	597000	0.286	604000	0.286	614000	0.286	596000	0.715	720800	0.715	713600	0.715	673200	0.429	707333	0.429	689333	0.429	689333	0.429	643333	0.286	667000	0.286	705000
0.7175	596400	0.7175	634000	0.7175	601600	0.7175	545600	0.4305	734000	0.4305	716667	0.4305	713333	0.4305	653333	0.287	691000	0.287	664000	0.287	697000	0.287	633000	0.287	634000	0.287	619000	0.287	626000	0.287	552000	0.7175	700000	0.7175	714800	0.7175	686400	0.4305	702667	0.4305	690667	0.4305	688667	0.4305	648000	0.287	652000	0.287	656000
0.72	606000	0.72	608000	0.72	600400	0.72	547600	0.432	654000	0.432	740667	0.432	714000	0.432	639333	0.288	687000	0.288	729000	0.288	670000	0.288	659000	0.288	598000	0.288	650000	0.288	632000	0.288	603000	0.72	734400	0.72	761600	0.72	678000	0.432	682000	0.432	646000	0.432	684667	0.432	648667	0.288	631000	0.288	635000
0.7225	608000	0.7225	595200	0.7225	608400	0.7225	543200	0.4335	684667	0.4335	686000	0.4335	730667	0.4335	671333	0.289	680000	0.289	686000	0.289	701000	0.289	672000	0.289	599000	0.289	635000	0.289	608000	0.289	625000	0.7225	712400	0.7225	733200	0.7225	655200	0.4335	691333	0.4335	644667	0.4335	657333	0.4335	617333	0.289	605000	0.289	666000
0.725	610000	0.725	607600	0.725	604400	0.725	552400	0.435	710000	0.435	731333	0.435	660000	0.435	663333	0.29	701000	0.29	698000	0.29	671000	0.29	659000	0.29	660000	0.29	577000	0.29	605000	0.29	619000	0.725	720400	0.725	756000	0.725	682000	0.435	720000	0.435	675333	0.435	703333	0.435	612667	0.29	696000	0.29	606000
0.7275	607600	0.7275	626800	0.7275	594400	0.7275	563600	0.4365	686667	0.4365	704667	0.4365	674000	0.4365	651333	0.291	675000	0.291	649000	0.291	668000	0.291	611000	0.291	660000	0.291	636000	0.291	611000	0.291	617000	0.7275	712000	0.7275	741600	0.7275	654800	0.4365	738667	0.4365	682000	0.4365	654667	0.4365	640000	0.291	622000	0.291	651000
0.73	611200	0.73	591600	0.73	585600	0.73	566000	0.438	716000	0.438	706667	0.438	662000	0.438	661333	0.292	648000	0.292	691000	0.292	665000	0.292	639000	0.292	660000	0.292	620000	0.292	623000	0.292	608000	0.73	720800	0.73	750000	0.73	677200	0.438	718667	0.438	700000	0.438	692667	0.438	662000	0.292	718000	0.292	650000
0.7325	623200	0.7325	612800	0.7325	597600	0.7325	559600	0.4395	692667	0.4395	684667	0.4395	691333	0.4395	652667	0.293	707000	0.293	684000	0.293	709000	0.293	650000	0.293	660000	0.293	635000	0.293	621000	0.293	599000	0.7325	692800	0.7325	738400	0.7325	662800	0.4395	695333	0.4395	670667	0.4395	714667	0.4395	636000	0.293	597000	0.293	659000
0.735	608400	0.735	622800	0.735	602000	0.735	549600	0.441	704000	0.441	678000	0.441	648667	0.441	648667	0.294	656000	0.294	713000	0.294	698000	0.294	600000	0.294	644000	0.294	666000	0.294	628000	0.294	615000	0.735	724800	0.735	736800	0.735	649200	0.441	724000	0.441	696667	0.441	673333	0.441	615333	0.294	676000	0.294	630000
0.7375	585600	0.7375	609200	0.7375	600400	0.7375	542800	0.4425	702667	0.4425	654000	0.4425	713333	0.4425	636667	0.295	666000	0.295	704000	0.295	685000	0.295	660000	0.295	618000	0.295	622000	0.295	663000	0.295	629000	0.7375	748800	0.7375	746400	0.7375	669200	0.4425	658667	0.4425	673333	0.4425	667333	0.4425	612000	0.295	660000	0.295	663000
0.74	590400	0.74	583600	0.74	592400	0.74	549200	0.444	747333	0.444	706667	0.444	671333	0.444	620667	0.296	654000	0.296	653000	0.296	709000	0.296	655000	0.296	600000	0.296	621000	0.296	621000	0.296	584000	0.74	705600	0.74	704800	0.74	687200	0.444	685333	0.444	696000	0.444	689333	0.444	640000	0.296	694000	0.296	680000
0.7425	614400	0.7425	596400	0.7425	568400	0.7425	539600	0.4455	699333	0.4455	710667	0.4455	702000	0.4455	648667	0.297	667000	0.297	698000	0.297	664000	0.297	647000	0.297	618000	0.297	669000	0.297	636000	0.297	581000	0.7425	698800	0.7425	694800	0.7425	688800	0.4455	722000	0.4455	705333	0.4455	670000	0.4455	600667	0.297	661000	0.297	663000
0.745	591600	0.745	608000	0.745	586800	0.745	562400	0.447	704000	0.447	671333	0.447	688667	0.447	674000	0.298	680000	0.298	688000	0.298	721000	0.298	603000	0.298	673000	0.298	681000	0.298	638000	0.298	553000	0.745	699200	0.745	731600	0.745	638800	0.447	688000	0.447	708667	0.447	683333	0.447	698000	0.298	651000	0.298	653000
0.7475	594400	0.7475	582800	0.7475	619200	0.7475	532400	0.4485	689333	0.4485	680000	0.4485	686000	0.4485	644667	0.299	704000	0.299	704000	0.299	685000	0.299	645000	0.299	651000	0.299	590000	0.299	674000	0.299	597000	0.7475	728800	0.7475	747600	0.7475	663200	0.4485	702000	0.4485	680000	0.4485	678667	0.4485	646000	0.299	650000	0.299	661000
0.75	653200	0.75	628000	0.75	583200	0.75	602800	0.45	688000	0.45	642667	0.45	691333	0.45	656000	0.3	708000	0.3	681000	0.3	757000	0.3	658000	0.3	652000	0.3	615000	0.3	611000	0.3	606000	0.75	726000	0.75	743600	0.75	660400	0.45	684000	0.45	667333	0.45	671333	0.45	652667	0.3	638000	0.3	714000
0.7525	622000	0.7525	614800	0.7525	590800	0.7525	571200	0.4515	722667	0.4515	698667	0.4515	691333	0.4515	671333	0.301	688000	0.301	623000	0.301	654000	0.301	644000	0.301	615000	0.301	652000	0.301	639000	0.301	609000	0.7525	712400	0.7525	726000	0.7525	657600	0.4515	715333	0.4515	688000	0.4515	692000	0.4515	641333	0.301	653000	0.301	670000
0.755	654800	0.755	617200	0.755	595200	0.755	556400	0.453	686000	0.453	686667	0.453	690667	0.453	628000	0.302	678000	0.302	717000	0.302	681000	0.302	654000	0.302	669000	0.302	639000	0.302	628000	0.302	629000	0.755	723200	0.755	745600	0.755	684800	0.453	714667	0.453	694667	0.453	658000	0.453	630667	0.302	672000	0.302	642000
0.7575	587200	0.7575	612800	0.7575	595200	0.7575	544000	0.4545	678000	0.4545	634667	0.4545	709333	0.4545	638667	0.303	680000	0.303	720000	0.303	681000	0.303	669000	0.303	660000	0.303	635000	0.303	621000	0.303	618000	0.7575	708000	0.7575	718400	0.7575	654000	0.4545	705333	0.4545	702000	0.4545	680667	0.4545	631333	0.303	692000	0.303	676000
0.76	596000	0.76	576000	0.76	559200	0.76	551200	0.456	692000	0.456	667333	0.456	688667	0.456	636000	0.304	693000	0.304	690000	0.304	632000	0.304	713000	0.304	616000	0.304	629000	0.304	650000	0.304	595000	0.76	693200	0.76	724000	0.76	669600	0.456	670000	0.456	695333	0.456	686000	0.456	646667	0.304	647000	0.304	640000
0.7625	618800	0.7625	621200	0.7625	555600	0.7625	537600	0.4575	659333	0.4575	688000	0.4575	683333	0.4575	677333	0.305	663000	0.305	668000	0.305	655000	0.305	608000	0.305	652000	0.305	631000	0.305	640000	0.305	582000	0.7625	727200	0.7625	721200	0.7625	661600	0.4575	700000	0.4575	670000	0.4575	679333	0.4575	629333	0.305	652000	0.305	673000
0.765	594000	0.765	577200	0.765	608400	0.765	547600	0.459	724000	0.459	696667	0.459	663333	0.459	698667	0.306	703000	0.306	700000	0.306	717000	0.306	662000	0.306	662000	0.306	644000	0.306	638000	0.306	567000	0.765	688000	0.765	720800	0.765	633600	0.459	681333	0.459	662000	0.459	694667	0.459	636000	0.306	627000	0.306	682000
0.7675	624000	0.7675	628000	0.7675	585200	0.7675	543600	0.4605	716000	0.4605	710000	0.4605	677333	0.4605	664000	0.307	716000	0.307	691000	0.307	703000	0.307	669000	0.307	684000	0.307	644000	0.307	633000	0.307	571000	0.7675	687600	0.7675	714400	0.7675	660400	0.4605	699333	0.4605	645333	0.4605	698667	0.4605	635333	0.307	652000	0.307	663000
0.77	607200	0.77	600000	0.77	587600	0.77	517600	0.462	687333	0.462	710667	0.462	678667	0.462	614000	0.308	655000	0.308	686000	0.308	630000	0.308	628000	0.308	657000	0.308	618000	0.308	624000	0.308	620000	0.77	733200	0.77	708800	0.77	683600	0.462	692667	0.462	667333	0.462	659333	0.462	628667	0.308	650000	0.308	652000
0.7725	614800	0.7725	585200	0.7725	580000	0.7725	566800	0.4635	699333	0.4635	741333	0.4635	717333	0.4635	686000	0.309	666000	0.309	670000	0.309	693000	0.309	632000	0.309	598000	0.309	605000	0.309	625000	0.309	615000	0.7725	701600	0.7725	700000	0.7725	684800	0.4635	693333	0.4635	680667	0.4635	714667	0.4635	600000	0.309	689000	0.309	675000
0.775	628800	0.775	607200	0.775	574000	0.775	545600	0.465	642000	0.465	713333	0.465	704667	0.465	664667	0.31	673000	0.31	681000	0.31	639000	0.31	616000	0.31	646000	0.31	651000	0.31	616000	0.31	588000	0.775	703200	0.775	732000	0.775	662400	0.465	692000	0.465	666667	0.465	666000	0.465	639333	0.31	621000	0.31	648000
0.7775	593600	0.7775	605200	0.7775	590800	0.7775	570400	0.4665	714667	0.4665	696000	0.4665	686000	0.4665	645333	0.311	628000	0.311	726000	0.311	698000	0.311	626000	0.311	617000	0.311	601000	0.311	658000	0.311	610000	0.7775	731600	0.7775	766000	0.7775	624800	0.4665	692000	0.4665	663333	0.4665	674000	0.4665	603333	0.311	695000	0.311	654000
0.78	593600	0.78	584000	0.78	604000	0.78	539600	0.468	700667	0.468	676000	0.468	708667	0.468	639333	0.312	642000	0.312	678000	0.312	705000	0.312	648000	0.312	633000	0.312	648000	0.312	683000	0.312	583000	0.78	688800	0.78	757200	0.78	686800	0.468	670667	0.468	665333	0.468	709333	0.468	664667	0.312	674000	0.312	698000
0.7825	600000	0.7825	581600	0.7825	572800	0.7825	546800	0.4695	704667	0.4695	672000	0.4695	718667	0.4695	624000	0.313	669000	0.313	672000	0.313	685000	0.313	600000	0.313	634000	0.313	652000	0.313	617000	0.313	581000	0.7825	715200	0.7825	710400	0.7825	641600	0.4695	698667	0.4695	699333	0.4695	681333	0.4695	608667	0.313	613000	0.313	634000
0.785	578400	0.785	600800	0.785	599600	0.785	538800	0.471	696667	0.471	640667	0.471	679333	0.471	643333	0.314	627000	0.314	664000	0.314	640000	0.314	665000	0.314	665000	0.314	632000	0.314	666000	0.314	585000	0.785	725200	0.785	723600	0.785	659200	0.471	657333	0.471	723333	0.471	671333	0.471	638000	0.314	623000	0.314	658000
0.7875	601200	0.7875	591600	0.7875	556000	0.7875	571200	0.4725	682667	0.4725	676667	0.4725	698667	0.4725	660667	0.315	676000	0.315	654000	0.315	676000	0.315	697000	0.315	677000	0.315	607000	0.315	610000	0.315	579000	0.7875	724000	0.7875	712400	0.7875	619600	0.4725	686000	0.4725	689333	0.4725	695333	0.4725	622667	0.315	643000	0.315	658000
0.79	597600	0.79	581200	0.79	621600	0.79	540800	0.474	692000	0.474	725333	0.474	709333	0.474	625333	0.316	707000	0.316	710000	0.316	713000	0.316	637000	0.316	647000	0.316	624000	0.316	609000	0.316	602000	0.79	717200	0.79	722000	0.79	646000	0.474	680667	0.474	678667	0.474	684667	0.474	622667	0.316	634000	0.316	625000
0.7925	609200	0.7925	609600	0.7925	589600	0.7925	566400	0.4755	698000	0.4755	700667	0.4755	653333	0.4755	658000	0.317	666000	0.317	688000	0.317	682000	0.317	607000	0.317	644000	0.317	593000	0.317	611000	0.317	603000	0.7925	702400	0.7925	728000	0.7925	638000	0.4755	710000	0.4755	691333	0.4755	674000	0.4755	657333	0.317	663000	0.317	670000
0.795	580000	0.795	581600	0.795	574400	0.795	535200	0.477	664667	0.477	698667	0.477	690667	0.477	627333	0.318	724000	0.318	656000	0.318	653000	0.318	625000	0.318	635000	0.318	658000	0.318	613000	0.318	572000	0.795	686800	0.795	741600	0.795	647600	0.477	693333	0.477	662667	0.477	712000	0.477	658000	0.318	677000	0.318	679000
0.7975	629200	0.7975	582800	0.7975	596000	0.7975	552800	0.4785	679333	0.4785	658667	0.4785	690000	0.4785	674000	0.319	720000	0.319	628000	0.319	665000	0.319	603000	0.319	623000	0.319	629000	0.319	636000	0.319	590000	0.7975	677600	0.7975	723600	0.7975	664400	0.4785	695333	0.4785	693333	0.4785	679333	0.4785	636000	0.319	652000	0.319	659000
0.8	609200	0.8	597200	0.8	554400	0.8	550800	0.48	662667	0.48	650667	0.48	700667	0.48	632000	0.32	685000	0.32	676000	0.32	669000	0.32	620000	0.32	650000	0.32	621000	0.32	654000	0.32	595000	0.8	700400	0.8	663600	0.8	643600	0.48	674000	0.48	683333	0.48	685333	0.48	653333	0.32	635000	0.32	630000
0.8025	590400	0.8025	607200	0.8025	573200	0.8025	552800	0.4815	673333	0.4815	703333	0.4815	733333	0.4815	683333	0.321	658000	0.321	690000	0.321	726000	0.321	669000	0.321	674000	0.321	636000	0.321	597000	0.321	579000	0.8025	700000	0.8025	714000	0.8025	678400	0.4815	724667	0.4815	706000	0.4815	720000	0.4815	598000	0.321	678000	0.321	640000
0.805	614400	0.805	588800	0.805	580400	0.805	534000	0.483	673333	0.483	682000	0.483	720000	0.483	646000	0.322	742000	0.322	692000	0.322	722000	0.322	606000	0.322	601000	0.322	577000	0.322	629000	0.322	579000	0.805	695600	0.805	742000	0.805	633200	0.483	712000	0.483	638000	0.483	664667	0.483	658000	0.322	618000	0.322	663000
0.8075	582000	0.8075	602400	0.8075	572800	0.8075	559600	0.4845	658000	0.4845	699333	0.4845	707333	0.4845	657333	0.323	736000	0.323	669000	0.323	686000	0.323	610000	0.323	636000	0.323	605000	0.323	656000	0.323	553000	0.8075	715200	0.8075	740000	0.8075	651200	0.4845	684000	0.4845	676667	0.4845	687333	0.4845	638667	0.323	665000	0.323	629000
0.81	594400	0.81	604800	0.81	572000	0.81	572400	0.486	732667	0.486	726667	0.486	700000	0.486	604000	0.324	640000	0.324	629000	0.324	706000	0.324	622000	0.324	673000	0.324	589000	0.324	659000	0.324	629000	0.81	732000	0.81	713200	0.81	645600	0.486	645333	0.486	689333	0.486	739333	0.486	581333	0.324	672000	0.324	689000
0.8125	580800	0.8125	605200	0.8125	583200	0.8125	526400	0.4875	681333	0.4875	706667	0.4875	708000	0.4875	634000	0.325	693000	0.325	676000	0.325	672000	0.325	577000	0.325	618000	0.325	623000	0.325	617000	0.325	560000	0.8125	705200	0.8125	727200	0.8125	671600	0.4875	667333	0.4875	671333	0.4875	680667	0.4875	604667	0.325	687000	0.325	653000
0.815	576000	0.815	605200	0.815	595600	0.815	536400	0.489	673333	0.489	700667	0.489	673333	0.489	636667	0.326	691000	0.326	688000	0.326	655000	0.326	618000	0.326	680000	0.326	635000	0.326	629000	0.326	605000	0.815	721200	0.815	727600	0.815	649600	0.489	710667	0.489	673333	0.489	710667	0.489	623333	0.326	682000	0.326	689000
0.8175	618800	0.8175	614800	0.8175	569600	0.8175	567200	0.4905	696000	0.4905	686000	0.4905	677333	0.4905	643333	0.327	698000	0.327	653000	0.327	667000	0.327	653000	0.327	606000	0.327	675000	0.327	601000	0.327	633000	0.8175	695600	0.8175	710800	0.8175	654800	0.4905	713333	0.4905	692667	0.4905	683333	0.4905	639333	0.327	637000	0.327	689000
0.82	613600	0.82	606400	0.82	609600	0.82	550400	0.492	694000	0.492	676667	0.492	676000	0.492	652667	0.328	697000	0.328	661000	0.328	645000	0.328	660000	0.328	689000	0.328	628000	0.328	616000	0.328	582000	0.82	702800	0.82	731200	0.82	661600	0.492	670667	0.492	666667	0.492	666000	0.492	604667	0.328	688000	0.328	644000
0.8225	575200	0.8225	618400	0.8225	586000	0.8225	554400	0.4935	696000	0.4935	672000	0.4935	669333	0.4935	641333	0.329	646000	0.329	735000	0.329	694000	0.329	609000	0.329	653000	0.329	606000	0.329	670000	0.329	565000	0.8225	710000	0.8225	698800	0.8225	644000	0.4935	656000	0.4935	680000	0.4935	699333	0.4935	652000	0.329	656000	0.329	680000
0.825	594000	0.825	587600	0.825	576400	0.825	563200	0.495	686000	0.495	704000	0.495	661333	0.495	664667	0.33	740000	0.33	703000	0.33	666000	0.33	658000	0.33	668000	0.33	617000	0.33	658000	0.33	620000	0.825	741600	0.825	728000	0.825	649600	0.495	706667	0.495	681333	0.495	680000	0.495	641333	0.33	647000	0.33	668000
0.8275	626800	0.8275	579600	0.8275	599600	0.8275	549200	0.4965	709333	0.4965	677333	0.4965	680667	0.4965	690000	0.331	708000	0.331	662000	0.331	687000	0.331	633000	0.331	644000	0.331	609000	0.331	597000	0.331	643000	0.8275	680400	0.8275	730000	0.8275	676800	0.4965	680000	0.4965	656000	0.4965	674000	0.4965	654667	0.331	657000	0.331	652000
0.83	582000	0.83	594800	0.83	579200	0.83	533200	0.498	677333	0.498	692667	0.498	723333	0.498	641333	0.332	624000	0.332	662000	0.332	686000	0.332	628000	0.332	690000	0.332	620000	0.332	583000	0.332	623000	0.83	698800	0.83	733200	0.83	673600	0.498	702000	0.498	677333	0.498	675333	0.498	622000	0.332	709000	0.332	690000
0.8325	605200	0.8325	621200	0.8325	564800	0.8325	550400	0.4995	638000	0.4995	697333	0.4995	678667	0.4995	629333	0.333	728000	0.333	700000	0.333	665000	0.333	602000	0.333	640000	0.333	647000	0.333	599000	0.333	645000	0.8325	709600	0.8325	722800	0.8325	666800	0.4995	722667	0.4995	665333	0.4995	694000	0.4995	620667	0.333	657000	0.333	644000
0.835	590400	0.835	604800	0.835	566800	0.835	534000	0.501	672000	0.501	722000	0.501	689333	0.501	662667	0.334	685000	0.334	705000	0.334	714000	0.334	674000	0.334	635000	0.334	676000	0.334	627000	0.334	612000	0.835	676400	0.835	726800	0.835	647200	0.501	693333	0.501	712667	0.501	682667	0.501	655333	0.334	680000	0.334	663000
0.8375	601600	0.8375	598800	0.8375	583600	0.8375	544800	0.5025	663333	0.5025	659333	0.5025	702667	0.5025	652000	0.335	670000	0.335	676000	0.335	608000	0.335	612000	0.335	635000	0.335	578000	0.335	667000	0.335	589000	0.8375	719600	0.8375	731200	0.8375	673200	0.5025	700000	0.5025	684000	0.5025	660667	0.5025	642000	0.335	636000	0.335	671000
0.84	606400	0.84	620400	0.84	590400	0.84	550000	0.504	700000	0.504	668667	0.504	708000	0.504	665333	0.336	655000	0.336	673000	0.336	706000	0.336	615000	0.336	650000	0.336	614000	0.336	619000	0.336	534000	0.84	736400	0.84	688400	0.84	678000	0.504	704000	0.504	683333	0.504	706667	0.504	612667	0.336	669000	0.336	616000
0.8425	602800	0.8425	567200	0.8425	598800	0.8425	523200	0.5055	735333	0.5055	686000	0.5055	694667	0.5055	609333	0.337	686000	0.337	702000	0.337	673000	0.337	590000	0.337	645000	0.337	624000	0.337	647000	0.337	582000	0.8425	680000	0.8425	699200	0.8425	656800	0.5055	710000	0.5055	720000	0.5055	688000	0.5055	645333	0.337	693000	0.337	683000
0.845	600800	0.845	615200	0.845	579200	0.845	562800	0.507	711333	0.507	670667	0.507	690667	0.507	658667	0.338	693000	0.338	668000	0.338	741000	0.338	628000	0.338	660000	0.338	575000	0.338	656000	0.338	632000	0.845	690400	0.845	717200	0.845	660400	0.507	736000	0.507	650667	0.507	689333	0.507	646000	0.338	685000	0.338	646000
0.8475	623600	0.8475	588000	0.8475	595600	0.8475	539200	0.5085	674000	0.5085	700667	0.5085	696667	0.5085	636000	0.339	733000	0.339	702000	0.339	700000	0.339	620000	0.339	652000	0.339	677000	0.339	631000	0.339	601000	0.8475	688000	0.8475	712400	0.8475	657200	0.5085	668667	0.5085	637333	0.5085	686667	0.5085	616667	0.339	686000	0.339	654000
0.85	580800	0.85	588400	0.85	589600	0.85	553600	0.51	703333	0.51	740000	0.51	667333	0.51	634000	0.34	713000	0.34	669000	0.34	645000	0.34	656000	0.34	609000	0.34	587000	0.34	662000	0.34	565000	0.85	723200	0.85	721600	0.85	630000	0.51	693333	0.51	647333	0.51	684667	0.51	676667	0.34	664000	0.34	618000
0.8525	618000	0.8525	596400	0.8525	578400	0.8525	528000	0.5115	697333	0.5115	704000	0.5115	630667	0.5115	676667	0.341	675000	0.341	704000	0.341	674000	0.341	655000	0.341	658000	0.341	612000	0.341	640000	0.341	581000	0.8525	717600	0.8525	717600	0.8525	661200	0.5115	688667	0.5115	648667	0.5115	702000	0.5115	662667	0.341	664000	0.341	655000
0.855	596000	0.855	610400	0.855	584800	0.855	536000	0.513	670000	0.513	651333	0.513	710667	0.513	652000	0.342	713000	0.342	642000	0.342	731000	0.342	611000	0.342	614000	0.342	632000	0.342	599000	0.342	614000	0.855	703600	0.855	742800	0.855	638000	0.513	699333	0.513	653333	0.513	654000	0.513	637333	0.342	658000	0.342	591000
0.8575	570400	0.8575	630000	0.8575	564400	0.8575	538400	0.5145	653333	0.5145	710000	0.5145	741333	0.5145	651333	0.343	699000	0.343	659000	0.343	715000	0.343	601000	0.343	624000	0.343	618000	0.343	624000	0.343	577000	0.8575	708000	0.8575	706000	0.8575	640800	0.5145	665333	0.5145	694000	0.5145	678667	0.5145	648667	0.343	651000	0.343	630000
0.86	571600	0.86	589200	0.86	584000	0.86	580800	0.516	700000	0.516	638667	0.516	696000	0.516	611333	0.344	661000	0.344	686000	0.344	668000	0.344	640000	0.344	659000	0.344	604000	0.344	656000	0.344	579000	0.86	720800	0.86	726400	0.86	647200	0.516	711333	0.516	656667	0.516	663333	0.516	627333	0.344	659000	0.344	693000
0.8625	584000	0.8625	611600	0.8625	586800	0.8625	530800	0.5175	704000	0.5175	671333	0.5175	642667	0.5175	648667	0.345	646000	0.345	685000	0.345	707000	0.345	638000	0.345	666000	0.345	614000	0.345	612000	0.345	615000	0.8625	688000	0.8625	716800	0.8625	681200	0.5175	689333	0.5175	696667	0.5175	706667	0.5175	651333	0.345	652000	0.345	662000
0.865	580800	0.865	588000	0.865	602400	0.865	571200	0.519	654000	0.519	684000	0.519	643333	0.519	660000	0.346	700000	0.346	707000	0.346	704000	0.346	641000	0.346	613000	0.346	628000	0.346	623000	0.346	601000	0.865	687600	0.865	720000	0.865	624000	0.519	688000	0.519	660000	0.519	712667	0.519	626667	0.346	646000	0.346	637000
0.8675	585200	0.8675	595600	0.8675	584000	0.8675	540000	0.5205	658000	0.5205	700667	0.5205	672667	0.5205	630000	0.347	680000	0.347	663000	0.347	664000	0.347	651000	0.347	605000	0.347	597000	0.347	609000	0.347	579000	0.8675	720000	0.8675	723200	0.8675	650800	0.5205	717333	0.5205	660667	0.5205	704667	0.5205	644000	0.347	644000	0.347	610000
0.87	612800	0.87	591200	0.87	565200	0.87	552800	0.522	690000	0.522	692667	0.522	678667	0.522	657333	0.348	673000	0.348	718000	0.348	664000	0.348	653000	0.348	672000	0.348	618000	0.348	626000	0.348	606000	0.87	729600	0.87	740800	0.87	669200	0.522	693333	0.522	665333	0.522	691333	0.522	596667	0.348	623000	0.348	716000
0.8725	620000	0.8725	581600	0.8725	573200	0.8725	528000	0.5235	668667	0.5235	698667	0.5235	677333	0.5235	626667	0.349	637000	0.349	670000	0.349	672000	0.349	654000	0.349	654000	0.349	660000	0.349	672000	0.349	592000	0.8725	669200	0.8725	721200	0.8725	614800	0.5235	706667	0.5235	655333	0.5235	679333	0.5235	675333	0.349	689000	0.349	618000
0.875	608000	0.875	594800	0.875	581600	0.875	559600	0.525	718000	0.525	711333	0.525	648667	0.525	649333	0.35	636000	0.35	710000	0.35	701000	0.35	645000	0.35	634000	0.35	624000	0.35	599000	0.35	601000	0.875	701200	0.875	740800	0.875	641600	0.525	689333	0.525	679333	0.525	680000	0.525	642000	0.35	686000	0.35	669000
0.8775	603600	0.8775	600800	0.8775	606400	0.8775	533200	0.5265	666667	0.5265	719333	0.5265	667333	0.5265	669333	0.351	701000	0.351	715000	0.351	695000	0.351	639000	0.351	663000	0.351	657000	0.351	615000	0.351	614000	0.8775	703600	0.8775	737600	0.8775	682800	0.5265	718667	0.5265	643333	0.5265	674667	0.5265	644667	0.351	682000	0.351	679000
0.88	640400	0.88	604400	0.88	595600	0.88	529200	0.528	690667	0.528	714667	0.528	696000	0.528	657333	0.352	620000	0.352	632000	0.352	652000	0.352	619000	0.352	606000	0.352	605000	0.352	651000	0.352	633000	0.88	719600	0.88	704800	0.88	624000	0.528	672000	0.528	667333	0.528	678000	0.528	627333	0.352	666000	0.352	697000
0.8825	611200	0.8825	598800	0.8825	595200	0.8825	524000	0.5295	708000	0.5295	667333	0.5295	671333	0.5295	663333	0.353	662000	0.353	655000	0.353	677000	0.353	633000	0.353	643000	0.353	621000	0.353	638000	0.353	572000	0.8825	704800	0.8825	700400	0.8825	676800	0.5295	690667	0.5295	645333	0.5295	686667	0.5295	627333	0.353	655000	0.353	638000
0.885	596000	0.885	588400	0.885	587200	0.885	544400	0.531	678000	0.531	664667	0.531	675333	0.531	676667	0.354	676000	0.354	723000	0.354	672000	0.354	685000	0.354	639000	0.354	625000	0.354	579000	0.354	581000	0.885	730400	0.885	763600	0.885	626000	0.531	691333	0.531	667333	0.531	681333	0.531	630667	0.354	626000	0.354	628000
0.8875	584400	0.8875	613200	0.8875	589600	0.8875	556400	0.5325	698000	0.5325	706000	0.5325	674667	0.5325	655333	0.355	646000	0.355	698000	0.355	677000	0.355	656000	0.355	634000	0.355	614000	0.355	634000	0.355	614000	0.8875	713200	0.8875	712800	0.8875	651200	0.5325	659333	0.5325	710667	0.5325	664000	0.5325	640000	0.355	592000	0.355	629000
0.89	600800	0.89	599600	0.89	558400	0.89	540800	0.534	659333	0.534	654667	0.534	647333	0.534	646000	0.356	702000	0.356	711000	0.356	679000	0.356	584000	0.356	617000	0.356	671000	0.356	641000	0.356	591000	0.89	685600	0.89	748000	0.89	666800	0.534	686000	0.534	721333	0.534	662000	0.534	628000	0.356	638000	0.356	647000
0.8925	594800	0.8925	614800	0.8925	554800	0.8925	522400	0.5355	667333	0.5355	719333	0.5355	665333	0.5355	630000	0.357	740000	0.357	630000	0.357	716000	0.357	641000	0.357	678000	0.357	614000	0.357	567000	0.357	538000	0.8925	702400	0.8925	756800	0.8925	680400	0.5355	684000	0.5355	673333	0.5355	684000	0.5355	613333	0.357	684000	0.357	659000
0.895	588000	0.895	592000	0.895	570800	0.895	551200	0.537	701333	0.537	676667	0.537	704000	0.537	676667	0.358	672000	0.358	701000	0.358	669000	0.358	623000	0.358	592000	0.358	626000	0.358	623000	0.358	611000	0.895	682400	0.895	708400	0.895	669200	0.537	686000	0.537	668000	0.537	681333	0.537	653333	0.358	664000	0.358	651000
0.8975	613200	0.8975	595200	0.8975	569600	0.8975	556000	0.5385	740000	0.5385	688667	0.5385	654000	0.5385	660667	0.359	679000	0.359	676000	0.359	664000	0.359	640000	0.359	641000	0.359	614000	0.359	592000	0.359	597000	0.8975	693200	0.8975	690800	0.8975	621600	0.5385	678667	0.5385	665333	0.5385	691333	0.5385	645333	0.359	660000	0.359	669000
0.9	614000	0.9	592000	0.9	558000	0.9	555200	0.54	678000	0.54	712000	0.54	682000	0.54	670667	0.36	659000	0.36	684000	0.36	751000	0.36	625000	0.36	674000	0.36	623000	0.36	587000	0.36	644000	0.9	708000	0.9	708000	0.9	649200	0.54	694000	0.54	682667	0.54	676667	0.54	650000	0.36	663000	0.36	664000
0.9025	595200	0.9025	614800	0.9025	598000	0.9025	539600	0.5415	646667	0.5415	662000	0.5415	679333	0.5415	618667	0.361	677000	0.361	694000	0.361	712000	0.361	669000	0.361	664000	0.361	654000	0.361	642000	0.361	630000	0.9025	691200	0.9025	718400	0.9025	628800	0.5415	659333	0.5415	678667	0.5415	684667	0.5415	634000	0.361	625000	0.361	695000
0.905	578000	0.905	569200	0.905	571600	0.905	533200	0.543	728000	0.543	710667	0.543	689333	0.543	650000	0.362	690000	0.362	685000	0.362	709000	0.362	633000	0.362	620000	0.362	616000	0.362	631000	0.362	620000	0.905	686800	0.905	718400	0.905	668800	0.543	700000	0.543	694667	0.543	666000	0.543	658000	0.362	619000	0.362	615000
0.9075	584000	0.9075	596000	0.9075	585600	0.9075	546000	0.5445	696000	0.5445	698667	0.5445	685333	0.5445	642000	0.363	696000	0.363	677000	0.363	696000	0.363	639000	0.363	674000	0.363	606000	0.363	655000	0.363	607000	0.9075	702000	0.9075	708400	0.9075	664400	0.5445	669333	0.5445	717333	0.5445	698667	0.5445	642667	0.363	657000	0.363	604000
0.91	591200	0.91	575200	0.91	570800	0.91	533200	0.546	665333	0.546	711333	0.546	654000	0.546	649333	0.364	709000	0.364	664000	0.364	665000	0.364	674000	0.364	609000	0.364	652000	0.364	632000	0.364	618000	0.91	694000	0.91	750800	0.91	656400	0.546	680667	0.546	658000	0.546	651333	0.546	622667	0.364	633000	0.364	635000
0.9125	599600	0.9125	624400	0.9125	577200	0.9125	538400	0.5475	664667	0.5475	705333	0.5475	706000	0.5475	644000	0.365	690000	0.365	633000	0.365	655000	0.365	611000	0.365	613000	0.365	616000	0.365	608000	0.365	582000	0.9125	715200	0.9125	752000	0.9125	630400	0.5475	687333	0.5475	692000	0.5475	661333	0.5475	616000	0.365	641000	0.365	602000
0.915	608000	0.915	598800	0.915	589600	0.915	533200	0.549	702000	0.549	646667	0.549	666667	0.549	634667	0.366	701000	0.366	665000	0.366	693000	0.366	693000	0.366	597000	0.366	625000	0.366	614000	0.366	633000	0.915	709600	0.915	735600	0.915	624800	0.549	684667	0.549	673333	0.549	664667	0.549	639333	0.366	650000	0.366	678000
0.9175	609200	0.9175	584000	0.9175	601600	0.9175	534400	0.5505	698000	0.5505	665333	0.5505	663333	0.5505	638667	0.367	677000	0.367	719000	0.367	658000	0.367	601000	0.367	629000	0.367	665000	0.367	639000	0.367	563000	0.9175	667200	0.9175	707600	0.9175	676800	0.5505	690000	0.5505	636000	0.5505	671333	0.5505	631333	0.367	611000	0.367	646000
0.92	590800	0.92	594400	0.92	584000	0.92	559200	0.552	696000	0.552	696000	0.552	641333	0.552	658667	0.368	644000	0.368	728000	0.368	680000	0.368	644000	0.368	638000	0.368	607000	0.368	642000	0.368	620000	0.92	699200	0.92	752800	0.92	653600	0.552	737333	0.552	652667	0.552	694667	0.552	606000	0.368	660000	0.368	627000
0.9225	603200	0.9225	578400	0.9225	603600	0.9225	554000	0.5535	639333	0.5535	705333	0.5535	691333	0.5535	641333	0.369	658000	0.369	691000	0.369	711000	0.369	634000	0.369	629000	0.369	685000	0.369	600000	0.369	631000	0.9225	725200	0.9225	702000	0.9225	632800	0.5535	765333	0.5535	678667	0.5535	656000	0.5535	674000	0.369	677000	0.369	650000
0.925	609200	0.925	599200	0.925	565200	0.925	534800	0.555	666667	0.555	696667	0.555	678667	0.555	646667	0.37	679000	0.37	644000	0.37	701000	0.37	631000	0.37	644000	0.37	670000	0.37	611000	0.37	589000	0.925	674000	0.925	703200	0.925	679200	0.555	720000	0.555	692667	0.555	674000	0.555	630000	0.37	645000	0.37	624000
0.9275	582400	0.9275	631200	0.9275	596000	0.9275	556400	0.5565	654000	0.5565	649333	0.5565	685333	0.5565	646000	0.371	659000	0.371	673000	0.371	640000	0.371	644000	0.371	660000	0.371	622000	0.371	655000	0.371	629000	0.9275	667200	0.9275	713200	0.9275	657600	0.5565	691333	0.5565	624000	0.5565	675333	0.5565	622667	0.371	643000	0.371	696000
0.93	568000	0.93	592000	0.93	588800	0.93	553200	0.558	678000	0.558	658667	0.558	668000	0.558	668000	0.372	689000	0.372	631000	0.372	696000	0.372	608000	0.372	630000	0.372	673000	0.372	633000	0.372	643000	0.93	711200	0.93	736000	0.93	650800	0.558	682000	0.558	708667	0.558	684000	0.558	604000	0.372	651000	0.372	636000
0.9325	568800	0.9325	600800	0.9325	586000	0.9325	540800	0.5595	706667	0.5595	689333	0.5595	667333	0.5595	648000	0.373	674000	0.373	666000	0.373	657000	0.373	624000	0.373	648000	0.373	585000	0.373	630000	0.373	571000	0.9325	673600	0.9325	720800	0.9325	656400	0.5595	680000	0.5595	668000	0.5595	641333	0.5595	590000	0.373	638000	0.373	662000
0.935	598800	0.935	606000	0.935	572400	0.935	552400	0.561	696000	0.561	676667	0.561	634667	0.561	639333	0.374	715000	0.374	706000	0.374	721000	0.374	649000	0.374	685000	0.374	637000	0.374	596000	0.374	565000	0.935	733600	0.935	678000	0.935	689600	0.561	698000	0.561	659333	0.561	667333	0.561	590667	0.374	686000	0.374	680000
0.9375	600000	0.9375	583600	0.9375	566800	0.9375	529600	0.5625	677333	0.5625	676667	0.5625	695333	0.5625	608667	0.375	671000	0.375	702000	0.375	685000	0.375	672000	0.375	609000	0.375	633000	0.375	623000	0.375	580000	0.9375	701600	0.9375	732000	0.9375	662800	0.5625	687333	0.5625	690000	0.5625	656667	0.5625	640000	0.375	621000	0.375	626000
0.94	602800	0.94	602800	0.94	550800	0.94	553200	0.564	709333	0.564	662667	0.564	709333	0.564	654000	0.376	720000	0.376	653000	0.376	655000	0.376	621000	0.376	635000	0.376	629000	0.376	600000	0.376	589000	0.94	699200	0.94	724000	0.94	666000	0.564	681333	0.564	691333	0.564	662667	0.564	627333	0.376	642000	0.376	682000
0.9425	610400	0.9425	592800	0.9425	573600	0.9425	560800	0.5655	695333	0.5655	696000	0.5655	707333	0.5655	633333	0.377	696000	0.377	711000	0.377	663000	0.377	622000	0.377	649000	0.377	650000	0.377	640000	0.377	596000	0.9425	675200	0.9425	698800	0.9425	659200	0.5655	686667	0.5655	672000	0.5655	658000	0.5655	598667	0.377	672000	0.377	638000
0.945	574400	0.945	616400	0.945	564400	0.945	538400	0.567	660667	0.567	664667	0.567	695333	0.567	666000	0.378	690000	0.378	733000	0.378	687000	0.378	648000	0.378	659000	0.378	632000	0.378	637000	0.378	576000	0.945	697600	0.945	713600	0.945	656400	0.567	701333	0.567	652667	0.567	652667	0.567	644667	0.378	669000	0.378	684000
0.9475	570800	0.9475	580000	0.9475	574000	0.9475	544400	0.5685	680667	0.5685	663333	0.5685	694667	0.5685	660667	0.379	687000	0.379	655000	0.379	654000	0.379	629000	0.379	601000	0.379	639000	0.379	628000	0.379	628000	0.9475	688800	0.9475	720000	0.9475	640400	0.5685	680667	0.5685	671333	0.5685	652000	0.5685	649333	0.379	686000	0.379	680000
0.95	602800	0.95	590800	0.95	570800	0.95	529200	0.57	687333	0.57	693333	0.57	703333	0.57	630000	0.38	684000	0.38	742000	0.38	638000	0.38	664000	0.38	681000	0.38	613000	0.38	621000	0.38	594000	0.95	700000	0.95	746000	0.95	631600	0.57	689333	0.57	627333	0.57	653333	0.57	646667	0.38	638000	0.38	690000
0.9525	624000	0.9525	604000	0.9525	565600	0.9525	547200	0.5715	664000	0.5715	703333	0.5715	690000	0.5715	668000	0.381	698000	0.381	663000	0.381	659000	0.381	695000	0.381	635000	0.381	624000	0.381	612000	0.381	603000	0.9525	676800	0.9525	718800	0.9525	654400	0.5715	706667	0.5715	665333	0.5715	679333	0.5715	690000	0.381	609000	0.381	622000
0.955	573600	0.955	586000	0.955	575600	0.955	551200	0.573	710000	0.573	687333	0.573	662000	0.573	662667	0.382	705000	0.382	706000	0.382	639000	0.382	672000	0.382	621000	0.382	595000	0.382	643000	0.382	541000	0.955	708800	0.955	722800	0.955	627600	0.573	736667	0.573	638667	0.573	658667	0.573	638000	0.382	647000	0.382	690000
0.9575	575600	0.9575	593200	0.9575	548800	0.9575	543600	0.5745	693333	0.5745	698000	0.5745	690000	0.5745	622000	0.383	698000	0.383	687000	0.383	693000	0.383	655000	0.383	635000	0.383	606000	0.383	611000	0.383	639000	0.9575	731600	0.9575	693200	0.9575	672800	0.5745	689333	0.5745	682667	0.5745	650667	0.5745	648667	0.383	642000	0.383	608000
0.96	579200	0.96	582800	0.96	566000	0.96	572000	0.576	658667	0.576	694000	0.576	646000	0.576	674667	0.384	653000	0.384	646000	0.384	669000	0.384	628000	0.384	640000	0.384	640000	0.384	616000	0.384	573000	0.96	687600	0.96	703200	0.96	656800	0.576	680667	0.576	668000	0.576	668000	0.576	635333	0.384	670000	0.384	674000
0.9625	601600	0.9625	623200	0.9625	602800	0.9625	534800	0.5775	678000	0.5775	714000	0.5775	650000	0.5775	660000	0.385	691000	0.385	714000	0.385	646000	0.385	644000	0.385	631000	0.385	625000	0.385	646000	0.385	621000	0.9625	678400	0.9625	718800	0.9625	637600	0.5775	686000	0.5775	658000	0.5775	662000	0.5775	640667	0.385	672000	0.385	651000
0.965	600800	0.965	577200	0.965	588800	0.965	527200	0.579	693333	0.579	724000	0.579	642667	0.579	663333	0.386	672000	0.386	657000	0.386	699000	0.386	646000	0.386	645000	0.386	592000	0.386	606000	0.386	611000	0.965	717600	0.965	712000	0.965	657200	0.579	696000	0.579	656667	0.579	670000	0.579	627333	0.386	650000	0.386	624000
0.9675	576800	0.9675	598000	0.9675	569200	0.9675	543600	0.5805	672000	0.5805	639333	0.5805	708000	0.5805	691333	0.387	731000	0.387	656000	0.387	691000	0.387	670000	0.387	636000	0.387	642000	0.387	577000	0.387	588000	0.9675	705600	0.9675	711600	0.9675	653200	0.5805	670667	0.5805	649333	0.5805	702000	0.5805	622667	0.387	682000	0.387	625000
0.97	578000	0.97	592000	0.97	579200	0.97	535600	0.582	692667	0.582	664000	0.582	692000	0.582	657333	0.388	627000	0.388	652000	0.388	668000	0.388	586000	0.388	684000	0.388	620000	0.388	619000	0.388	594000	0.97	667200	0.97	714000	0.97	623200	0.582	680000	0.582	679333	0.582	687333	0.582	640000	0.388	669000	0.388	640000
0.9725	579200	0.9725	582000	0.9725	586400	0.9725	541600	0.5835	668000	0.5835	656000	0.5835	683333	0.5835	655333	0.389	617000	0.389	633000	0.389	676000	0.389	664000	0.389	667000	0.389	620000	0.389	626000	0.389	597000	0.9725	684000	0.9725	732400	0.9725	659200	0.5835	685333	0.5835	680667	0.5835	648000	0.5835	638000	0.389	604000	0.389	649000
0.975	582400	0.975	581200	0.975	554000	0.975	550400	0.585	696000	0.585	684667	0.585	686667	0.585	628667	0.39	690000	0.39	713000	0.39	719000	0.39	646000	0.39	656000	0.39	627000	0.39	685000	0.39	626000	0.975	691200	0.975	702000	0.975	658800	0.585	700667	0.585	632667	0.585	706000	0.585	634000	0.39	608000	0.39	640000
0.9775	596800	0.9775	554400	0.9775	563600	0.9775	519600	0.5865	669333	0.5865	666667	0.5865	648000	0.5865	692667	0.391	693000	0.391	692000	0.391	654000	0.391	619000	0.391	637000	0.391	578000	0.391	647000	0.391	609000	0.9775	692400	0.9775	691600	0.9775	667200	0.5865	707333	0.5865	649333	0.5865	678667	0.5865	639333	0.391	620000	0.391	683000
0.98	598400	0.98	568800	0.98	581600	0.98	543200	0.588	683333	0.588	653333	0.588	666667	0.588	648000	0.392	703000	0.392	649000	0.392	670000	0.392	640000	0.392	630000	0.392	638000	0.392	605000	0.392	568000	0.98	676000	0.98	730400	0.98	644400	0.588	674000	0.588	681333	0.588	664000	0.588	634667	0.392	639000	0.392	628000
0.9825	565600	0.9825	617600	0.9825	575600	0.9825	554800	0.5895	702667	0.5895	652667	0.5895	680667	0.5895	661333	0.393	689000	0.393	674000	0.393	715000	0.393	630000	0.393	609000	0.393	639000	0.393	611000	0.393	590000	0.9825	685600	0.9825	722400	0.9825	666400	0.5895	670667	0.5895	663333	0.5895	678000	0.5895	618000	0.393	629000	0.393	658000
0.985	578400	0.985	608000	0.985	574400	0.985	540000	0.591	669333	0.591	695333	0.591	674000	0.591	638667	0.394	685000	0.394	668000	0.394	662000	0.394	662000	0.394	661000	0.394	641000	0.394	713000	0.394	578000	0.985	667200	0.985	729200	0.985	640400	0.591	680000	0.591	638667	0.591	629333	0.591	612000	0.394	623000	0.394	647000
0.9875	573600	0.9875	593200	0.9875	576800	0.9875	513200	0.5925	668667	0.5925	658000	0.5925	679333	0.5925	646000	0.395	667000	0.395	708000	0.395	690000	0.395	665000	0.395	646000	0.395	659000	0.395	638000	0.395	636000	0.9875	728400	0.9875	726000	0.9875	661600	0.5925	724000	0.5925	696000	0.5925	666000	0.5925	607333	0.395	664000	0.395	670000
0.99	573600	0.99	625200	0.99	579200	0.99	526800	0.594	675333	0.594	692000	0.594	674000	0.594	682667	0.396	691000	0.396	685000	0.396	697000	0.396	672000	0.396	664000	0.396	640000	0.396	672000	0.396	602000	0.99	726400	0.99	716800	0.99	632000	0.594	666667	0.594	676000	0.594	686667	0.594	670000	0.396	634000	0.396	626000
0.9925	622000	0.9925	597200	0.9925	576800	0.9925	542800	0.5955	697333	0.5955	694000	0.5955	670667	0.5955	640667	0.397	626000	0.397	695000	0.397	679000	0.397	642000	0.397	633000	0.397	656000	0.397	603000	0.397	598000	0.9925	668800	0.9925	722800	0.9925	637200	0.5955	706000	0.5955	676000	0.5955	652667	0.5955	636667	0.397	699000	0.397	668000
0.995	583600	0.995	609200	0.995	566400	0.995	544400	0.597	704667	0.597	734667	0.597	711333	0.597	608000	0.398	692000	0.398	665000	0.398	673000	0.398	619000	0.398	624000	0.398	609000	0.398	626000	0.398	599000	0.995	702800	0.995	729200	0.995	641200	0.597	684000	0.597	701333	0.597	680000	0.597	652000	0.398	608000	0.398	654000
0.9975	596800	0.9975	614000	0.9975	563600	0.9975	534400	0.5985	619333	0.5985	637333	0.5985	668667	0.5985	644667	0.399	676000	0.399	625000	0.399	651000	0.399	683000	0.399	635000	0.399	635000	0.399	630000	0.399	619000	0.9975	700800	0.9975	712000	0.9975	649200	0.5985	671333	0.5985	665333	0.5985	686667	0.5985	618667	0.399	675000	0.399	627000
1	563600	1	607600	1	524800	1	537600	0.6	661333	0.6	632667	0.6	688000	0.6	615333	0.4	629000	0.4	719000	0.4	674000	0.4	645000	0.4	622000	0.4	588000	0.4	613000	0.4	610000	1	721600	1	711200	1	660000	0.6	698667	0.6	642667	0.6	642667	0.6	628000	0.4	686000	0.4	633000
1.0025	567600	1.0025	604400	1.0025	571600	1.0025	553200	0.6015	680667	0.6015	655333	0.6015	665333	0.6015	639333	0.401	699000	0.401	649000	0.401	632000	0.401	621000	0.401	660000	0.401	624000	0.401	635000	0.401	602000	1.0025	706000	1.0025	755200	1.0025	649600	0.6015	643333	0.6015	703333	0.6015	677333	0.6015	618000	0.401	644000	0.401	608000
1.005	579200	1.005	593600	1.005	576400	1.005	534800	0.603	683333	0.603	654000	0.603	695333	0.603	645333	0.402	643000	0.402	697000	0.402	640000	0.402	667000	0.402	669000	0.402	625000	0.402	587000	0.402	562000	1.005	712400	1.005	721600	1.005	646800	0.603	713333	0.603	656667	0.603	683333	0.603	656000	0.402	603000	0.402	642000
1.0075	589200	1.0075	590400	1.0075	564000	1.0075	547600	0.6045	651333	0.6045	674667	0.6045	674000	0.6045	657333	0.403	669000	0.403	659000	0.403	667000	0.403	660000	0.403	676000	0.403	644000	0.403	657000	0.403	625000	1.0075	701200	1.0075	723600	1.0075	683200	0.6045	687333	0.6045	700000	0.6045	681333	0.6045	630667	0.403	685000	0.403	665000
1.01	594400	1.01	593600	1.01	582800	1.01	561200	0.606	660667	0.606	672667	0.606	632667	0.606	661333	0.404	692000	0.404	690000	0.404	690000	0.404	618000	0.404	671000	0.404	595000	0.404	623000	0.404	622000	1.01	660800	1.01	702400	1.01	641200	0.606	696000	0.606	710667	0.606	676667	0.606	636000	0.404	670000	0.404	640000
1.0125	561200	1.0125	606400	1.0125	588400	1.0125	564800	0.6075	690000	0.6075	676667	0.6075	678667	0.6075	670667	0.405	698000	0.405	677000	0.405	662000	0.405	658000	0.405	621000	0.405	601000	0.405	650000	0.405	601000	1.0125	715600	1.0125	726800	1.0125	645200	0.6075	714667	0.6075	700000	0.6075	707333	0.6075	632667	0.405	629000	0.405	623000
1.015	606000	1.015	604800	1.015	574000	1.015	552000	0.609	696000	0.609	678000	0.609	685333	0.609	652000	0.406	733000	0.406	677000	0.406	648000	0.406	671000	0.406	624000	0.406	622000	0.406	612000	0.406	595000	1.015	688000	1.015	742000	1.015	637600	0.609	697333	0.609	654000	0.609	688667	0.609	616000	0.406	653000	0.406	626000
1.0175	563600	1.0175	598000	1.0175	546000	1.0175	540400	0.6105	681333	0.6105	716667	0.6105	659333	0.6105	618667	0.407	642000	0.407	735000	0.407	665000	0.407	623000	0.407	625000	0.407	612000	0.407	627000	0.407	614000	1.0175	704400	1.0175	709200	1.0175	650000	0.6105	696667	0.6105	677333	0.6105	660667	0.6105	626667	0.407	650000	0.407	640000
1.02	578800	1.02	566800	1.02	561200	1.02	551200	0.612	698000	0.612	693333	0.612	660000	0.612	644000	0.408	672000	0.408	662000	0.408	698000	0.408	623000	0.408	639000	0.408	644000	0.408	594000	0.408	572000	1.02	683600	1.02	721200	1.02	660400	0.612	658000	0.612	684000	0.612	676667	0.612	619333	0.408	623000	0.408	641000
1.0225	586800	1.0225	575600	1.0225	561600	1.0225	540000	0.6135	652000	0.6135	639333	0.6135	690000	0.6135	652667	0.409	657000	0.409	683000	0.409	699000	0.409	680000	0.409	658000	0.409	627000	0.409	649000	0.409	590000	1.0225	675200	1.0225	735200	1.0225	632000	0.6135	687333	0.6135	686667	0.6135	698000	0.6135	642667	0.409	691000	0.409	650000
1.025	598400	1.025	602400	1.025	575600	1.025	564800	0.615	674667	0.615	694000	0.615	690667	0.615	641333	0.41	661000	0.41	715000	0.41	678000	0.41	622000	0.41	681000	0.41	591000	0.41	628000	0.41	607000	1.025	686000	1.025	729200	1.025	637200	0.615	658000	0.615	664667	0.615	664667	0.615	639333	0.41	653000	0.41	637000
1.0275	580800	1.0275	572800	1.0275	592400	1.0275	526400	0.6165	688667	0.6165	682000	0.6165	707333	0.6165	618667	0.411	651000	0.411	722000	0.411	684000	0.411	624000	0.411	690000	0.411	598000	0.411	594000	0.411	639000	1.0275	708800	1.0275	700400	1.0275	639200	0.6165	668000	0.6165	654000	0.6165	668667	0.6165	666667	0.411	635000	0.411	707000
1.03	594000	1.03	591600	1.03	560000	1.03	552400	0.618	706000	0.618	675333	0.618	640667	0.618	649333	0.412	729000	0.412	712000	0.412	673000	0.412	603000	0.412	673000	0.412	625000	0.412	654000	0.412	596000	1.03	674800	1.03	724000	1.03	676800	0.618	696000	0.618	655333	0.618	664667	0.618	622000	0.412	713000	0.412	632000
1.0325	593600	1.0325	586800	1.0325	584400	1.0325	517200	0.6195	694000	0.6195	691333	0.6195	670000	0.6195	644000	0.413	647000	0.413	658000	0.413	722000	0.413	609000	0.413	642000	0.413	638000	0.413	649000	0.413	603000	1.0325	700000	1.0325	718400	1.0325	647200	0.6195	688000	0.6195	670000	0.6195	671333	0.6195	652667	0.413	589000	0.413	627000
1.035	611200	1.035	621600	1.035	568400	1.035	534400	0.621	677333	0.621	683333	0.621	638667	0.621	658000	0.414	733000	0.414	643000	0.414	687000	0.414	588000	0.414	632000	0.414	603000	0.414	593000	0.414	608000	1.035	688800	1.035	732800	1.035	636800	0.621	695333	0.621	667333	0.621	675333	0.621	636667	0.414	670000	0.414	652000
1.0375	589200	1.0375	604800	1.0375	588800	1.0375	562000	0.6225	699333	0.6225	735333	0.6225	697333	0.6225	622667	0.415	708000	0.415	655000	0.415	684000	0.415	650000	0.415	583000	0.415	622000	0.415	631000	0.415	583000	1.0375	658000	1.0375	729200	1.0375	648800	0.6225	705333	0.6225	641333	0.6225	660667	0.6225	659333	0.415	640000	0.415	643000
1.04	558400	1.04	592800	1.04	591600	1.04	542400	0.624	664667	0.624	612000	0.624	672667	0.624	638667	0.416	671000	0.416	668000	0.416	669000	0.416	636000	0.416	670000	0.416	635000	0.416	620000	0.416	626000	1.04	708000	1.04	732400	1.04	678000	0.624	663333	0.624	666667	0.624	666667	0.624	600667	0.416	663000	0.416	659000
1.0425	573600	1.0425	591600	1.0425	579200	1.0425	527200	0.6255	667333	0.6255	671333	0.6255	712667	0.6255	636000	0.417	696000	0.417	710000	0.417	748000	0.417	592000	0.417	594000	0.417	603000	0.417	591000	0.417	589000	1.0425	715600	1.0425	722400	1.0425	646800	0.6255	684667	0.6255	708667	0.6255	661333	0.6255	644000	0.417	673000	0.417	623000
1.045	595600	1.045	586400	1.045	592800	1.045	548800	0.627	711333	0.627	684000	0.627	664000	0.627	657333	0.418	679000	0.418	708000	0.418	690000	0.418	661000	0.418	614000	0.418	597000	0.418	618000	0.418	561000	1.045	686800	1.045	725600	1.045	621600	0.627	691333	0.627	694000	0.627	680000	0.627	617333	0.418	623000	0.418	660000
1.0475	610000	1.0475	606800	1.0475	573200	1.0475	570000	0.6285	683333	0.6285	680000	0.6285	659333	0.6285	640667	0.419	668000	0.419	665000	0.419	690000	0.419	652000	0.419	652000	0.419	636000	0.419	632000	0.419	607000	1.0475	683200	1.0475	707200	1.0475	638000	0.6285	713333	0.6285	638667	0.6285	648667	0.6285	618667	0.419	650000	0.419	629000
1.05	591200	1.05	581600	1.05	579200	1.05	540000	0.63	695333	0.63	664667	0.63	726000	0.63	658667	0.42	690000	0.42	666000	0.42	666000	0.42	651000	0.42	650000	0.42	605000	0.42	616000	0.42	605000	1.05	688800	1.05	671600	1.05	644000	0.63	664000	0.63	671333	0.63	651333	0.63	615333	0.42	656000	0.42	660000
1.0525	597200	1.0525	576400	1.0525	566800	1.0525	509200	0.6315	687333	0.6315	668000	0.6315	673333	0.6315	642667	0.421	708000	0.421	724000	0.421	642000	0.421	594000	0.421	631000	0.421	631000	0.421	634000	0.421	593000	1.0525	674800	1.0525	698000	1.0525	641600	0.6315	674000	0.6315	698000	0.6315	694667	0.6315	589333	0.421	703000	0.421	661000
1.055	591600	1.055	610000	1.055	608800	1.055	545200	0.633	672000	0.633	686000	0.633	656000	0.633	678000	0.422	659000	0.422	655000	0.422	675000	0.422	631000	0.422	636000	0.422	655000	0.422	628000	0.422	618000	1.055	671200	1.055	698800	1.055	668800	0.633	644667	0.633	651333	0.633	676667	0.633	608000	0.422	670000	0.422	651000
1.0575	591200	1.0575	590800	1.0575	560800	1.0575	523600	0.6345	730667	0.6345	653333	0.6345	660667	0.6345	663333	0.423	683000	0.423	686000	0.423	674000	0.423	645000	0.423	617000	0.423	605000	0.423	716000	0.423	597000	1.0575	681200	1.0575	716000	1.0575	653600	0.6345	718667	0.6345	662000	0.6345	704000	0.6345	596667	0.423	635000	0.423	639000
1.06	591600	1.06	564800	1.06	571600	1.06	523200	0.636	648667	0.636	680000	0.636	704667	0.636	630000	0.424	703000	0.424	709000	0.424	672000	0.424	615000	0.424	640000	0.424	670000	0.424	601000	0.424	571000	1.06	684000	1.06	714000	1.06	654400	0.636	676667	0.636	672667	0.636	646000	0.636	625333	0.424	678000	0.424	620000
1.0625	588400	1.0625	576000	1.0625	578400	1.0625	560800	0.6375	681333	0.6375	654000	0.6375	681333	0.6375	668000	0.425	677000	0.425	707000	0.425	700000	0.425	643000	0.425	602000	0.425	609000	0.425	600000	0.425	569000	1.0625	687200	1.0625	698000	1.0625	648800	0.6375	702667	0.6375	680667	0.6375	694000	0.6375	633333	0.425	627000	0.425	701000
1.065	571200	1.065	584400	1.065	581200	1.065	536400	0.639	641333	0.639	682667	0.639	669333	0.639	678000	0.426	705000	0.426	671000	0.426	675000	0.426	590000	0.426	619000	0.426	585000	0.426	672000	0.426	636000	1.065	723200	1.065	702000	1.065	676000	0.639	700667	0.639	655333	0.639	657333	0.639	591333	0.426	570000	0.426	618000
1.0675	588000	1.0675	597200	1.0675	577200	1.0675	516000	0.6405	700667	0.6405	696000	0.6405	699333	0.6405	629333	0.427	711000	0.427	686000	0.427	716000	0.427	645000	0.427	646000	0.427	629000	0.427	637000	0.427	587000	1.0675	673600	1.0675	716400	1.0675	663200	0.6405	694000	0.6405	682667	0.6405	695333	0.6405	653333	0.427	674000	0.427	636000
1.07	573600	1.07	574400	1.07	581600	1.07	536000	0.642	660000	0.642	716000	0.642	677333	0.642	672000	0.428	627000	0.428	683000	0.428	634000	0.428	678000	0.428	622000	0.428	612000	0.428	650000	0.428	578000	1.07	718800	1.07	721600	1.07	646000	0.642	709333	0.642	673333	0.642	660000	0.642	619333	0.428	663000	0.428	652000
1.0725	583600	1.0725	564800	1.0725	588400	1.0725	541200	0.6435	665333	0.6435	679333	0.6435	663333	0.6435	667333	0.429	709000	0.429	689000	0.429	689000	0.429	665000	0.429	617000	0.429	596000	0.429	651000	0.429	559000	1.0725	705200	1.0725	709200	1.0725	625600	0.6435	698000	0.6435	673333	0.6435	659333	0.6435	607333	0.429	635000	0.429	670000
1.075	568000	1.075	595200	1.075	557200	1.075	542000	0.645	663333	0.645	660667	0.645	680667	0.645	618000	0.43	656000	0.43	676000	0.43	692000	0.43	623000	0.43	649000	0.43	653000	0.43	610000	0.43	570000	1.075	723600	1.075	702400	1.075	640800	0.645	702000	0.645	666000	0.645	660667	0.645	620667	0.43	599000	0.43	647000
1.0775	596800	1.0775	594400	1.0775	546400	1.0775	547600	0.6465	699333	0.6465	660667	0.6465	690000	0.6465	633333	0.431	687000	0.431	664000	0.431	668000	0.431	638000	0.431	612000	0.431	670000	0.431	610000	0.431	628000	1.0775	678800	1.0775	677200	1.0775	645200	0.6465	660667	0.6465	674667	0.6465	678667	0.6465	648000	0.431	642000	0.431	677000
1.08	586400	1.08	606400	1.08	562000	1.08	526800	0.648	686667	0.648	662000	0.648	670667	0.648	624000	0.432	691000	0.432	647000	0.432	683000	0.432	648000	0.432	628000	0.432	665000	0.432	643000	0.432	612000	1.08	713200	1.08	712400	1.08	648800	0.648	696667	0.648	686667	0.648	673333	0.648	649333	0.432	651000	0.432	699000
1.0825	587200	1.0825	586800	1.0825	584000	1.0825	573200	0.6495	691333	0.6495	668667	0.6495	718000	0.6495	639333	0.433	667000	0.433	659000	0.433	686000	0.433	661000	0.433	632000	0.433	589000	0.433	601000	0.433	613000	1.0825	688000	1.0825	681600	1.0825	604400	0.6495	708000	0.6495	689333	0.6495	698000	0.6495	627333	0.433	723000	0.433	649000
1.085	586400	1.085	585600	1.085	573200	1.085	526400	0.651	677333	0.651	704000	0.651	628000	0.651	672667	0.434	654000	0.434	665000	0.434	649000	0.434	641000	0.434	657000	0.434	604000	0.434	605000	0.434	594000	1.085	664000	1.085	727600	1.085	652400	0.651	670000	0.651	670000	0.651	684667	0.651	662000	0.434	667000	0.434	657000
1.0875	619600	1.0875	605600	1.0875	562400	1.0875	532400	0.6525	670667	0.6525	654667	0.6525	722000	0.6525	622667	0.435	666000	0.435	685000	0.435	661000	0.435	647000	0.435	640000	0.435	621000	0.435	624000	0.435	635000	1.0875	672400	1.0875	714400	1.0875	642000	0.6525	676667	0.6525	666000	0.6525	694667	0.6525	667333	0.435	649000	0.435	681000
1.09	592400	1.09	587200	1.09	567600	1.09	542800	0.654	671333	0.654	637333	0.654	650000	0.654	653333	0.436	677000	0.436	650000	0.436	672000	0.436	610000	0.436	624000	0.436	622000	0.436	621000	0.436	617000	1.09	676400	1.09	741200	1.09	625200	0.654	664000	0.654	662667	0.654	660667	0.654	616667	0.436	623000	0.436	604000
1.0925	567600	1.0925	581600	1.0925	570000	1.0925	531600	0.6555	722667	0.6555	706000	0.6555	662000	0.6555	648667	0.437	666000	0.437	678000	0.437	698000	0.437	607000	0.437	654000	0.437	611000	0.437	629000	0.437	565000	1.0925	681600	1.0925	700800	1.0925	661200	0.6555	646667	0.6555	626667	0.6555	644667	0.6555	614667	0.437	626000	0.437	649000
1.095	574400	1.095	575600	1.095	590400	1.095	548400	0.657	700667	0.657	694667	0.657	678667	0.657	628000	0.438	698000	0.438	687000	0.438	649000	0.438	598000	0.438	634000	0.438	650000	0.438	677000	0.438	571000	1.095	732000	1.095	701200	1.095	657200	0.657	669333	0.657	644667	0.657	662000	0.657	566000	0.438	664000	0.438	653000
1.0975	615600	1.0975	622000	1.0975	553200	1.0975	526800	0.6585	708000	0.6585	682667	0.6585	670000	0.6585	646667	0.439	663000	0.439	645000	0.439	687000	0.439	665000	0.439	630000	0.439	622000	0.439	645000	0.439	629000	1.0975	713600	1.0975	720000	1.0975	658400	0.6585	659333	0.6585	633333	0.6585	670667	0.6585	617333	0.439	628000	0.439	657000
1.1	561200	1.1	605600	1.1	551200	1.1	544400	0.66	689333	0.66	674000	0.66	679333	0.66	615333	0.44	677000	0.44	669000	0.44	678000	0.44	579000	0.44	605000	0.44	604000	0.44	631000	0.44	566000	1.1	667600	1.1	712400	1.1	649600	0.66	645333	0.66	608000	0.66	681333	0.66	614000	0.44	670000	0.44	654000
1.1025	604800	1.1025	581200	1.1025	578400	1.1025	516000	0.6615	670000	0.6615	716667	0.6615	706000	0.6615	666000	0.441	687000	0.441	719000	0.441	709000	0.441	655000	0.441	651000	0.441	613000	0.441	588000	0.441	567000	1.1025	650000	1.1025	726800	1.1025	654000	0.6615	658000	0.6615	712667	0.6615	674000	0.6615	625333	0.441	685000	0.441	641000
1.105	596800	1.105	574400	1.105	574800	1.105	558000	0.663	670667	0.663	680000	0.663	674667	0.663	651333	0.442	651000	0.442	643000	0.442	688000	0.442	671000	0.442	648000	0.442	607000	0.442	592000	0.442	563000	1.105	676000	1.105	724400	1.105	645600	0.663	656000	0.663	624667	0.663	691333	0.663	619333	0.442	635000	0.442	648000
1.1075	592400	1.1075	591200	1.1075	575600	1.1075	557200	0.6645	690667	0.6645	700000	0.6645	693333	0.6645	624000	0.443	694000	0.443	675000	0.443	681000	0.443	601000	0.443	617000	0.443	629000	0.443	658000	0.443	595000	1.1075	702400	1.1075	710400	1.1075	651600	0.6645	648667	0.6645	653333	0.6645	653333	0.6645	622000	0.443	598000	0.443	590000
1.11	586400	1.11	570000	1.11	563600	1.11	549200	0.666	654000	0.666	685333	0.666	664000	0.666	640667	0.444	708000	0.444	718000	0.444	678000	0.444	595000	0.444	632000	0.444	605000	0.444	639000	0.444	590000	1.11	686800	1.11	710400	1.11	653200	0.666	670000	0.666	684667	0.666	649333	0.666	646667	0.444	623000	0.444	643000
1.1125	577200	1.1125	606800	1.1125	559600	1.1125	525200	0.6675	667333	0.6675	691333	0.6675	665333	0.6675	648667	0.445	676000	0.445	676000	0.445	684000	0.445	653000	0.445	663000	0.445	621000	0.445	685000	0.445	638000	1.1125	724400	1.1125	678000	1.1125	634800	0.6675	636667	0.6675	626000	0.6675	676667	0.6675	621333	0.445	659000	0.445	634000
1.115	578800	1.115	575600	1.115	570000	1.115	555200	0.669	706667	0.669	674000	0.669	660000	0.669	652667	0.446	683000	0.446	652000	0.446	656000	0.446	593000	0.446	651000	0.446	630000	0.446	662000	0.446	535000	1.115	691600	1.115	698400	1.115	664000	0.669	688667	0.669	662667	0.669	650000	0.669	607333	0.446	636000	0.446	632000
1.1175	582000	1.1175	621600	1.1175	551200	1.1175	542400	0.6705	673333	0.6705	669333	0.6705	689333	0.6705	640667	0.447	674000	0.447	636000	0.447	702000	0.447	639000	0.447	643000	0.447	614000	0.447	594000	0.447	557000	1.1175	682400	1.1175	702400	1.1175	644400	0.6705	658667	0.6705	648000	0.6705	670000	0.6705	613333	0.447	640000	0.447	676000
1.12	588400	1.12	573200	1.12	556000	1.12	581600	0.672	678667	0.672	665333	0.672	696000	0.672	632000	0.448	679000	0.448	706000	0.448	695000	0.448	606000	0.448	656000	0.448	678000	0.448	657000	0.448	572000	1.12	673200	1.12	716000	1.12	633200	0.672	670667	0.672	662667	0.672	670667	0.672	629333	0.448	612000	0.448	655000
1.1225	580000	1.1225	596400	1.1225	565200	1.1225	532000	0.6735	679333	0.6735	693333	0.6735	668000	0.6735	617333	0.449	705000	0.449	662000	0.449	710000	0.449	690000	0.449	610000	0.449	600000	0.449	617000	0.449	601000	1.1225	711600	1.1225	695600	1.1225	647600	0.6735	685333	0.6735	671333	0.6735	715333	0.6735	595333	0.449	653000	0.449	641000
1.125	574000	1.125	584800	1.125	562400	1.125	539200	0.675	678667	0.675	656667	0.675	676000	0.675	658667	0.45	672000	0.45	677000	0.45	671000	0.45	623000	0.45	648000	0.45	629000	0.45	604000	0.45	596000	1.125	700400	1.125	698400	1.125	644400	0.675	672000	0.675	650667	0.675	705333	0.675	600000	0.45	633000	0.45	683000
1.1275	598000	1.1275	571200	1.1275	562000	1.1275	531600	0.6765	673333	0.6765	640667	0.6765	672667	0.6765	647333	0.451	693000	0.451	704000	0.451	724000	0.451	593000	0.451	637000	0.451	630000	0.451	613000	0.451	601000	1.1275	736000	1.1275	702000	1.1275	615600	0.6765	688667	0.6765	638000	0.6765	666000	0.6765	619333	0.451	630000	0.451	663000
1.13	568800	1.13	601200	1.13	568000	1.13	554400	0.678	661333	0.678	669333	0.678	686667	0.678	618000	0.452	702000	0.452	685000	0.452	689000	0.452	619000	0.452	597000	0.452	607000	0.452	626000	0.452	610000	1.13	700400	1.13	702800	1.13	621600	0.678	659333	0.678	699333	0.678	659333	0.678	607333	0.452	680000	0.452	682000
1.1325	580800	1.1325	593200	1.1325	587600	1.1325	594800	0.6795	672667	0.6795	660000	0.6795	663333	0.6795	658000	0.453	687000	0.453	657000	0.453	649000	0.453	609000	0.453	616000	0.453	619000	0.453	631000	0.453	575000	1.1325	671200	1.1325	706400	1.1325	650800	0.6795	651333	0.6795	691333	0.6795	672667	0.6795	629333	0.453	622000	0.453	621000
1.135	575200	1.135	551600	1.135	617200	1.135	522000	0.681	679333	0.681	698667	0.681	672000	0.681	693333	0.454	646000	0.454	684000	0.454	692000	0.454	669000	0.454	643000	0.454	587000	0.454	624000	0.454	579000	1.135	698400	1.135	668800	1.135	648400	0.681	654667	0.681	678667	0.681	679333	0.681	614667	0.454	702000	0.454	663000
1.1375	570400	1.1375	604400	1.1375	558800	1.1375	527200	0.6825	644667	0.6825	662667	0.6825	686667	0.6825	652000	0.455	699000	0.455	661000	0.455	674000	0.455	637000	0.455	663000	0.455	590000	0.455	631000	0.455	592000	1.1375	741200	1.1375	720800	1.1375	615200	0.6825	692000	0.6825	652667	0.6825	670667	0.6825	606667	0.455	595000	0.455	593000
1.14	582000	1.14	584000	1.14	574800	1.14	522000	0.684	674667	0.684	696000	0.684	657333	0.684	646667	0.456	677000	0.456	683000	0.456	656000	0.456	659000	0.456	593000	0.456	702000	0.456	616000	0.456	603000	1.14	711200	1.14	719200	1.14	673200	0.684	690667	0.684	668000	0.684	699333	0.684	638667	0.456	655000	0.456	675000
1.1425	576800	1.1425	577600	1.1425	555600	1.1425	514800	0.6855	660667	0.6855	680667	0.6855	682667	0.6855	651333	0.457	698000	0.457	690000	0.457	634000	0.457	631000	0.457	619000	0.457	618000	0.457	573000	0.457	600000	1.1425	724400	1.1425	696000	1.1425	651600	0.6855	676667	0.6855	678667	0.6855	668000	0.6855	652667	0.457	657000	0.457	632000
1.145	558000	1.145	582400	1.145	544800	1.145	549200	0.687	708000	0.687	712000	0.687	666000	0.687	670667	0.458	690000	0.458	699000	0.458	678000	0.458	641000	0.458	658000	0.458	618000	0.458	604000	0.458	590000	1.145	674400	1.145	684000	1.145	638000	0.687	662667	0.687	703333	0.687	682000	0.687	610667	0.458	602000	0.458	657000
1.1475	586400	1.1475	588800	1.1475	561600	1.1475	522800	0.6885	638000	0.6885	638000	0.6885	700000	0.6885	636000	0.459	698000	0.459	689000	0.459	718000	0.459	646000	0.459	605000	0.459	622000	0.459	671000	0.459	588000	1.1475	670000	1.1475	708000	1.1475	660000	0.6885	648667	0.6885	651333	0.6885	690667	0.6885	628667	0.459	619000	0.459	663000
1.15	594400	1.15	570800	1.15	566800	1.15	558800	0.69	678667	0.69	674000	0.69	675333	0.69	666000	0.46	661000	0.46	669000	0.46	689000	0.46	609000	0.46	680000	0.46	626000	0.46	634000	0.46	589000	1.15	668800	1.15	728800	1.15	678800	0.69	703333	0.69	703333	0.69	685333	0.69	633333	0.46	634000	0.46	640000
1.1525	594800	1.1525	582800	1.1525	592000	1.1525	533200	0.6915	608667	0.6915	701333	0.6915	670000	0.6915	646667	0.461	638000	0.461	706000	0.461	628000	0.461	656000	0.461	587000	0.461	607000	0.461	636000	0.461	614000	1.1525	692400	1.1525	724400	1.1525	623600	0.6915	690000	0.6915	703333	0.6915	670000	0.6915	642000	0.461	653000	0.461	685000
1.155	566800	1.155	586000	1.155	580800	1.155	552400	0.693	696000	0.693	651333	0.693	655333	0.693	660000	0.462	645000	0.462	683000	0.462	640000	0.462	617000	0.462	647000	0.462	612000	0.462	621000	0.462	596000	1.155	682400	1.155	714000	1.155	658400	0.693	703333	0.693	678000	0.693	639333	0.693	632000	0.462	656000	0.462	607000
1.1575	584800	1.1575	590400	1.1575	566000	1.1575	531600	0.6945	685333	0.6945	664000	0.6945	645333	0.6945	626667	0.463	687000	0.463	649000	0.463	658000	0.463	647000	0.463	666000	0.463	626000	0.463	608000	0.463	606000	1.1575	706000	1.1575	672000	1.1575	657200	0.6945	643333	0.6945	673333	0.6945	700667	0.6945	650000	0.463	669000	0.463	626000
1.16	583600	1.16	573200	1.16	590400	1.16	520000	0.696	705333	0.696	670000	0.696	656667	0.696	640000	0.464	663000	0.464	629000	0.464	679000	0.464	619000	0.464	645000	0.464	604000	0.464	673000	0.464	576000	1.16	677600	1.16	716800	1.16	630000	0.696	644000	0.696	666000	0.696	702000	0.696	625333	0.464	676000	0.464	695000
1.1625	576400	1.1625	596400	1.1625	596400	1.1625	538000	0.6975	675333	0.6975	675333	0.6975	672000	0.6975	674000	0.465	709000	0.465	719000	0.465	662000	0.465	640000	0.465	693000	0.465	603000	0.465	611000	0.465	649000	1.1625	688800	1.1625	698000	1.1625	618000	0.6975	690000	0.6975	659333	0.6975	654000	0.6975	655333	0.465	641000	0.465	698000
1.165	554000	1.165	586000	1.165	548000	1.165	535600	0.699	670000	0.699	666667	0.699	659333	0.699	618667	0.466	694000	0.466	722000	0.466	671000	0.466	682000	0.466	594000	0.466	655000	0.466	642000	0.466	588000	1.165	658800	1.165	716400	1.165	631200	0.699	705333	0.699	718000	0.699	684000	0.699	618000	0.466	638000	0.466	641000
1.1675	569600	1.1675	590800	1.1675	567600	1.1675	550400	0.7005	686667	0.7005	678667	0.7005	662000	0.7005	628000	0.467	728000	0.467	628000	0.467	668000	0.467	664000	0.467	593000	0.467	593000	0.467	648000	0.467	615000	1.1675	688400	1.1675	718000	1.1675	626000	0.7005	688000	0.7005	654000	0.7005	712000	0.7005	668667	0.467	709000	0.467	627000
1.17	582400	1.17	572800	1.17	598000	1.17	552800	0.702	679333	0.702	669333	0.702	639333	0.702	638000	0.468	639000	0.468	678000	0.468	667000	0.468	627000	0.468	617000	0.468	615000	0.468	667000	0.468	569000	1.17	702000	1.17	730400	1.17	653200	0.702	684667	0.702	673333	0.702	646667	0.702	661333	0.468	633000	0.468	657000
1.1725	574000	1.1725	598400	1.1725	550400	1.1725	525600	0.7035	678000	0.7035	689333	0.7035	620667	0.7035	646000	0.469	679000	0.469	660000	0.469	735000	0.469	629000	0.469	614000	0.469	627000	0.469	606000	0.469	607000	1.1725	715600	1.1725	717600	1.1725	658000	0.7035	700667	0.7035	695333	0.7035	684000	0.7035	646000	0.469	666000	0.469	659000
1.175	585200	1.175	589200	1.175	558800	1.175	531600	0.705	654000	0.705	688667	0.705	679333	0.705	618000	0.47	682000	0.47	662000	0.47	659000	0.47	606000	0.47	650000	0.47	606000	0.47	675000	0.47	605000	1.175	712400	1.175	714800	1.175	642000	0.705	687333	0.705	668667	0.705	627333	0.705	598667	0.47	654000	0.47	656000
1.1775	563200	1.1775	618000	1.1775	569200	1.1775	547600	0.7065	679333	0.7065	681333	0.7065	664000	0.7065	637333	0.471	680000	0.471	680000	0.471	632000	0.471	650000	0.471	629000	0.471	627000	0.471	622000	0.471	641000	1.1775	698800	1.1775	712000	1.1775	638800	0.7065	631333	0.7065	671333	0.7065	690667	0.7065	612000	0.471	634000	0.471	637000
1.18	579200	1.18	571200	1.18	527600	1.18	539600	0.708	641333	0.708	660000	0.708	694667	0.708	628000	0.472	648000	0.472	676000	0.472	696000	0.472	662000	0.472	617000	0.472	575000	0.472	617000	0.472	613000	1.18	688400	1.18	699600	1.18	650800	0.708	700000	0.708	671333	0.708	696667	0.708	608667	0.472	658000	0.472	617000
1.1825	599200	1.1825	587200	1.1825	573200	1.1825	534400	0.7095	672667	0.7095	639333	0.7095	674000	0.7095	640000	0.473	666000	0.473	706000	0.473	650000	0.473	615000	0.473	588000	0.473	621000	0.473	663000	0.473	577000	1.1825	692400	1.1825	702400	1.1825	668000	0.7095	656000	0.7095	664000	0.7095	659333	0.7095	633333	0.473	643000	0.473	649000
1.185	564000	1.185	565200	1.185	546800	1.185	529200	0.711	671333	0.711	674000	0.711	670667	0.711	642000	0.474	659000	0.474	735000	0.474	679000	0.474	568000	0.474	681000	0.474	643000	0.474	599000	0.474	623000	1.185	713200	1.185	679200	1.185	662000	0.711	670667	0.711	664667	0.711	699333	0.711	614000	0.474	628000	0.474	685000
1.1875	578400	1.1875	566400	1.1875	557600	1.1875	535200	0.7125	716000	0.7125	678667	0.7125	676667	0.7125	658000	0.475	691000	0.475	718000	0.475	672000	0.475	611000	0.475	661000	0.475	556000	0.475	658000	0.475	560000	1.1875	708400	1.1875	693600	1.1875	635600	0.7125	672667	0.7125	667333	0.7125	660000	0.7125	640667	0.475	600000	0.475	622000
1.19	594000	1.19	568400	1.19	595600	1.19	532400	0.714	666667	0.714	691333	0.714	693333	0.714	654000	0.476	678000	0.476	659000	0.476	675000	0.476	635000	0.476	609000	0.476	598000	0.476	636000	0.476	569000	1.19	726400	1.19	729200	1.19	658800	0.714	664000	0.714	699333	0.714	688667	0.714	592000	0.476	664000	0.476	602000
1.1925	608400	1.1925	607600	1.1925	578800	1.1925	535200	0.7155	683333	0.7155	680000	0.7155	668667	0.7155	634667	0.477	640000	0.477	629000	0.477	675000	0.477	634000	0.477	615000	0.477	635000	0.477	642000	0.477	588000	1.1925	675600	1.1925	699200	1.1925	638800	0.7155	679333	0.7155	636667	0.7155	690667	0.7155	610000	0.477	630000	0.477	653000
1.195	568800	1.195	598400	1.195	568000	1.195	529200	0.717	668000	0.717	644000	0.717	680667	0.717	636667	0.478	684000	0.478	669000	0.478	690000	0.478	663000	0.478	673000	0.478	645000	0.478	605000	0.478	576000	1.195	696800	1.195	698800	1.195	678800	0.717	703333	0.717	678000	0.717	638000	0.717	612667	0.478	668000	0.478	671000
1.1975	576800	1.1975	594000	1.1975	548800	1.1975	528800	0.7185	668000	0.7185	660667	0.7185	699333	0.7185	672000	0.479	694000	0.479	673000	0.479	678000	0.479	609000	0.479	689000	0.479	680000	0.479	645000	0.479	572000	1.1975	730000	1.1975	672000	1.1975	620000	0.7185	668667	0.7185	675333	0.7185	661333	0.7185	632667	0.479	607000	0.479	611000
1.2	606800	1.2	606000	1.2	552400	1.2	499600	0.72	660000	0.72	692000	0.72	684667	0.72	634000	0.48	697000	0.48	647000	0.48	696000	0.48	684000	0.48	649000	0.48	614000	0.48	593000	0.48	581000	1.2	685200	1.2	697200	1.2	620000	0.72	640667	0.72	646667	0.72	671333	0.72	638000	0.48	655000	0.48	651000
1.2025	584400	1.2025	580000	1.2025	579200	1.2025	513200	0.7215	700000	0.7215	670000	0.7215	661333	0.7215	650000	0.481	715000	0.481	677000	0.481	668000	0.481	610000	0.481	675000	0.481	617000	0.481	583000	0.481	648000	1.2025	685600	1.2025	707200	1.2025	624400	0.7215	744000	0.7215	650000	0.7215	633333	0.7215	616000	0.481	609000	0.481	605000
1.205	586400	1.205	595200	1.205	556000	1.205	540000	0.723	683333	0.723	719333	0.723	708667	0.723	631333	0.482	649000	0.482	699000	0.482	665000	0.482	648000	0.482	596000	0.482	584000	0.482	646000	0.482	588000	1.205	668800	1.205	706400	1.205	649200	0.723	705333	0.723	654667	0.723	690667	0.723	595333	0.482	663000	0.482	636000
1.2075	596800	1.2075	573200	1.2075	590800	1.2075	537200	0.7245	651333	0.7245	666667	0.7245	672000	0.7245	617333	0.483	679000	0.483	677000	0.483	689000	0.483	594000	0.483	663000	0.483	633000	0.483	610000	0.483	576000	1.2075	688800	1.2075	682000	1.2075	642000	0.7245	668000	0.7245	639333	0.7245	681333	0.7245	627333	0.483	606000	0.483	616000
1.21	601200	1.21	588400	1.21	560400	1.21	535600	0.726	635333	0.726	645333	0.726	702000	0.726	634667	0.484	634000	0.484	664000	0.484	642000	0.484	639000	0.484	609000	0.484	638000	0.484	654000	0.484	565000	1.21	675600	1.21	718800	1.21	648400	0.726	709333	0.726	647333	0.726	655333	0.726	621333	0.484	662000	0.484	638000
1.2125	586800	1.2125	596800	1.2125	610000	1.2125	564800	0.7275	686667	0.7275	612667	0.7275	662667	0.7275	626000	0.485	679000	0.485	699000	0.485	642000	0.485	649000	0.485	640000	0.485	650000	0.485	640000	0.485	593000	1.2125	679200	1.2125	697200	1.2125	656000	0.7275	705333	0.7275	648000	0.7275	664000	0.7275	627333	0.485	658000	0.485	634000
1.215	572000	1.215	571600	1.215	579200	1.215	520000	0.729	684667	0.729	638667	0.729	680000	0.729	688000	0.486	651000	0.486	694000	0.486	698000	0.486	653000	0.486	604000	0.486	631000	0.486	596000	0.486	589000	1.215	692000	1.215	712000	1.215	631200	0.729	682667	0.729	692000	0.729	682000	0.729	616000	0.486	616000	0.486	653000
1.2175	607200	1.2175	580800	1.2175	563200	1.2175	526000	0.7305	654667	0.7305	671333	0.7305	648667	0.7305	648667	0.487	644000	0.487	692000	0.487	624000	0.487	619000	0.487	666000	0.487	599000	0.487	611000	0.487	572000	1.2175	710800	1.2175	716400	1.2175	642000	0.7305	708000	0.7305	702667	0.7305	676667	0.7305	661333	0.487	670000	0.487	640000
1.22	590800	1.22	579600	1.22	554400	1.22	540400	0.732	626000	0.732	690000	0.732	682667	0.732	638667	0.488	686000	0.488	673000	0.488	682000	0.488	629000	0.488	657000	0.488	592000	0.488	615000	0.488	644000	1.22	700000	1.22	711600	1.22	632800	0.732	659333	0.732	691333	0.732	656667	0.732	644667	0.488	654000	0.488	658000
1.2225	593600	1.2225	596000	1.2225	579200	1.2225	528400	0.7335	684000	0.7335	660000	0.7335	651333	0.7335	640667	0.489	683000	0.489	681000	0.489	645000	0.489	629000	0.489	635000	0.489	681000	0.489	590000	0.489	601000	1.2225	678000	1.2225	727200	1.2225	630800	0.7335	659333	0.7335	702667	0.7335	656667	0.7335	632667	0.489	657000	0.489	629000
1.225	573200	1.225	574000	1.225	543200	1.225	509200	0.735	670667	0.735	692000	0.735	651333	0.735	665333	0.49	703000	0.49	692000	0.49	674000	0.49	643000	0.49	659000	0.49	593000	0.49	646000	0.49	597000	1.225	708000	1.225	694000	1.225	641200	0.735	636667	0.735	636667	0.735	660000	0.735	633333	0.49	642000	0.49	680000
1.2275	576400	1.2275	614400	1.2275	562800	1.2275	525200	0.7365	679333	0.7365	678667	0.7365	657333	0.7365	674000	0.491	668000	0.491	675000	0.491	679000	0.491	605000	0.491	648000	0.491	659000	0.491	631000	0.491	583000	1.2275	693600	1.2275	728000	1.2275	652000	0.7365	712000	0.7365	692000	0.7365	664667	0.7365	626667	0.491	641000	0.491	677000
1.23	586800	1.23	584000	1.23	566400	1.23	537200	0.738	667333	0.738	694000	0.738	680667	0.738	639333	0.492	649000	0.492	645000	0.492	657000	0.492	672000	0.492	612000	0.492	607000	0.492	619000	0.492	615000	1.23	674400	1.23	722000	1.23	616800	0.738	699333	0.738	722667	0.738	644000	0.738	638000	0.492	670000	0.492	649000
1.2325	576000	1.2325	590400	1.2325	566000	1.2325	533200	0.7395	660000	0.7395	638000	0.7395	662667	0.7395	646667	0.493	699000	0.493	652000	0.493	704000	0.493	649000	0.493	602000	0.493	634000	0.493	607000	0.493	636000	1.2325	677200	1.2325	707600	1.2325	654000	0.7395	642000	0.7395	669333	0.7395	680000	0.7395	635333	0.493	651000	0.493	671000
1.235	598000	1.235	564000	1.235	558400	1.235	532400	0.741	674000	0.741	693333	0.741	664000	0.741	656000	0.494	691000	0.494	700000	0.494	671000	0.494	617000	0.494	630000	0.494	659000	0.494	636000	0.494	613000	1.235	676800	1.235	751200	1.235	630000	0.741	663333	0.741	666667	0.741	698667	0.741	590000	0.494	688000	0.494	654000
1.2375	573600	1.2375	571600	1.2375	581200	1.2375	564800	0.7425	689333	0.7425	672000	0.7425	687333	0.7425	652000	0.495	672000	0.495	690000	0.495	702000	0.495	647000	0.495	599000	0.495	634000	0.495	605000	0.495	598000	1.2375	675200	1.2375	692000	1.2375	658000	0.7425	685333	0.7425	697333	0.7425	675333	0.7425	654667	0.495	606000	0.495	626000
1.24	580400	1.24	557200	1.24	583600	1.24	543600	0.744	670667	0.744	676000	0.744	672000	0.744	629333	0.496	677000	0.496	706000	0.496	672000	0.496	621000	0.496	667000	0.496	636000	0.496	638000	0.496	624000	1.24	697200	1.24	718400	1.24	617600	0.744	672000	0.744	678667	0.744	640000	0.744	651333	0.496	660000	0.496	652000
1.2425	576800	1.2425	606000	1.2425	576800	1.2425	512000	0.7455	716667	0.7455	660000	0.7455	662667	0.7455	632667	0.497	686000	0.497	682000	0.497	662000	0.497	665000	0.497	616000	0.497	690000	0.497	602000	0.497	605000	1.2425	690400	1.2425	712800	1.2425	613200	0.7455	678000	0.7455	680667	0.7455	684667	0.7455	613333	0.497	687000	0.497	645000
1.245	601200	1.245	594000	1.245	571600	1.245	516000	0.747	666667	0.747	665333	0.747	670667	0.747	601333	0.498	678000	0.498	660000	0.498	630000	0.498	609000	0.498	691000	0.498	662000	0.498	636000	0.498	573000	1.245	682800	1.245	687200	1.245	653200	0.747	704000	0.747	668000	0.747	663333	0.747	611333	0.498	677000	0.498	700000
1.2475	575200	1.2475	581200	1.2475	559200	1.2475	557200	0.7485	688667	0.7485	666000	0.7485	638667	0.7485	659333	0.499	661000	0.499	679000	0.499	645000	0.499	645000	0.499	643000	0.499	607000	0.499	581000	0.499	597000	1.2475	710000	1.2475	706800	1.2475	616000	0.7485	654000	0.7485	651333	0.7485	641333	0.7485	625333	0.499	646000	0.499	659000
1.25	574800	1.25	594400	1.25	557600	1.25	505200	0.75	641333	0.75	692667	0.75	691333	0.75	610667	0.5	663000	0.5	659000	0.5	663000	0.5	636000	0.5	682000	0.5	602000	0.5	631000	0.5	603000	1.25	707600	1.25	723200	1.25	656000	0.75	664000	0.75	659333	0.75	668667	0.75	654667	0.5	651000	0.5	653000
1.2525	593200	1.2525	572800	1.2525	569200	1.2525	557200	0.7515	668000	0.7515	617333	0.7515	712667	0.7515	654000	0.501	657000	0.501	712000	0.501	718000	0.501	631000	0.501	658000	0.501	650000	0.501	606000	0.501	605000	1.2525	702000	1.2525	692400	1.2525	675200	0.7515	652000	0.7515	694667	0.7515	658000	0.7515	632667	0.501	702000	0.501	645000
1.255	573600	1.255	596000	1.255	555600	1.255	532000	0.753	697333	0.753	692000	0.753	663333	0.753	652667	0.502	644000	0.502	691000	0.502	651000	0.502	648000	0.502	624000	0.502	606000	0.502	615000	0.502	620000	1.255	696000	1.255	689600	1.255	626800	0.753	679333	0.753	660667	0.753	676000	0.753	650667	0.502	691000	0.502	653000
1.2575	578400	1.2575	592800	1.2575	596800	1.2575	527600	0.7545	660667	0.7545	682000	0.7545	678000	0.7545	648667	0.503	637000	0.503	696000	0.503	631000	0.503	676000	0.503	644000	0.503	560000	0.503	647000	0.503	589000	1.2575	674400	1.2575	698400	1.2575	646400	0.7545	664000	0.7545	644000	0.7545	662000	0.7545	620667	0.503	690000	0.503	667000
1.26	611200	1.26	570400	1.26	550400	1.26	520800	0.756	676667	0.756	676667	0.756	668000	0.756	644667	0.504	675000	0.504	715000	0.504	668000	0.504	653000	0.504	601000	0.504	611000	0.504	690000	0.504	580000	1.26	704000	1.26	713200	1.26	644800	0.756	662000	0.756	647333	0.756	687333	0.756	621333	0.504	655000	0.504	648000
1.2625	548000	1.2625	578000	1.2625	555200	1.2625	538400	0.7575	660667	0.7575	653333	0.7575	660000	0.7575	652000	0.505	635000	0.505	689000	0.505	669000	0.505	629000	0.505	605000	0.505	596000	0.505	666000	0.505	607000	1.2625	686000	1.2625	690000	1.2625	623200	0.7575	648000	0.7575	651333	0.7575	676000	0.7575	625333	0.505	609000	0.505	641000
1.265	585600	1.265	586400	1.265	551200	1.265	525600	0.759	666000	0.759	699333	0.759	676667	0.759	622000	0.506	686000	0.506	658000	0.506	677000	0.506	621000	0.506	675000	0.506	654000	0.506	624000	0.506	611000	1.265	695600	1.265	717600	1.265	620400	0.759	698667	0.759	682000	0.759	644667	0.759	638667	0.506	666000	0.506	638000
1.2675	556000	1.2675	582800	1.2675	546800	1.2675	533200	0.7605	654667	0.7605	692000	0.7605	661333	0.7605	631333	0.507	623000	0.507	708000	0.507	711000	0.507	611000	0.507	692000	0.507	626000	0.507	624000	0.507	591000	1.2675	710000	1.2675	700400	1.2675	627600	0.7605	697333	0.7605	651333	0.7605	722000	0.7605	632667	0.507	639000	0.507	638000
1.27	550000	1.27	582800	1.27	560000	1.27	527600	0.762	691333	0.762	684667	0.762	696667	0.762	626667	0.508	715000	0.508	717000	0.508	720000	0.508	643000	0.508	620000	0.508	614000	0.508	608000	0.508	551000	1.27	724400	1.27	711600	1.27	620800	0.762	657333	0.762	686667	0.762	678667	0.762	606667	0.508	592000	0.508	618000
1.2725	581600	1.2725	589600	1.2725	562800	1.2725	584800	0.7635	662667	0.7635	672000	0.7635	680667	0.7635	621333	0.509	681000	0.509	718000	0.509	642000	0.509	674000	0.509	620000	0.509	552000	0.509	651000	0.509	603000	1.2725	656800	1.2725	714400	1.2725	640400	0.7635	700667	0.7635	672000	0.7635	666667	0.7635	644667	0.509	662000	0.509	640000
1.275	595600	1.275	598800	1.275	580800	1.275	571200	0.765	676667	0.765	700000	0.765	660667	0.765	658000	0.51	696000	0.51	713000	0.51	646000	0.51	616000	0.51	604000	0.51	639000	0.51	622000	0.51	637000	1.275	709200	1.275	692000	1.275	657600	0.765	667333	0.765	698000	0.765	662000	0.765	647333	0.51	608000	0.51	595000
1.2775	582000	1.2775	601600	1.2775	593200	1.2775	537200	0.7665	684667	0.7665	656000	0.7665	685333	0.7665	655333	0.511	688000	0.511	709000	0.511	680000	0.511	646000	0.511	658000	0.511	623000	0.511	642000	0.511	566000	1.2775	674400	1.2775	746000	1.2775	638800	0.7665	648000	0.7665	658667	0.7665	681333	0.7665	621333	0.511	612000	0.511	657000
1.28	579200	1.28	588400	1.28	550400	1.28	527600	0.768	688000	0.768	659333	0.768	701333	0.768	612000	0.512	620000	0.512	630000	0.512	632000	0.512	635000	0.512	618000	0.512	638000	0.512	606000	0.512	583000	1.28	694400	1.28	680800	1.28	637200	0.768	617333	0.768	656667	0.768	685333	0.768	637333	0.512	676000	0.512	659000
1.2825	608400	1.2825	572800	1.2825	572800	1.2825	546000	0.7695	662667	0.7695	651333	0.7695	668000	0.7695	620667	0.513	693000	0.513	643000	0.513	694000	0.513	634000	0.513	585000	0.513	576000	0.513	602000	0.513	583000	1.2825	687200	1.2825	731600	1.2825	656800	0.7695	668667	0.7695	654000	0.7695	680667	0.7695	631333	0.513	641000	0.513	666000
1.285	590400	1.285	554400	1.285	571200	1.285	516400	0.771	686000	0.771	668667	0.771	691333	0.771	613333	0.514	657000	0.514	725000	0.514	672000	0.514	663000	0.514	620000	0.514	621000	0.514	637000	0.514	600000	1.285	692400	1.285	674000	1.285	612000	0.771	692667	0.771	710667	0.771	688000	0.771	611333	0.514	652000	0.514	676000
1.2875	568400	1.2875	609200	1.2875	565200	1.2875	533600	0.7725	665333	0.7725	684000	0.7725	629333	0.7725	598667	0.515	675000	0.515	702000	0.515	636000	0.515	647000	0.515	608000	0.515	627000	0.515	635000	0.515	575000	1.2875	692800	1.2875	680400	1.2875	669600	0.7725	674000	0.7725	696667	0.7725	654667	0.7725	683333	0.515	622000	0.515	644000
1.29	572000	1.29	587200	1.29	571200	1.29	513600	0.774	657333	0.774	683333	0.774	680000	0.774	672000	0.516	657000	0.516	723000	0.516	643000	0.516	650000	0.516	635000	0.516	574000	0.516	632000	0.516	623000	1.29	684800	1.29	678800	1.29	627200	0.774	670000	0.774	677333	0.774	644667	0.774	584000	0.516	654000	0.516	621000
1.2925	578400	1.2925	568000	1.2925	550000	1.2925	511200	0.7755	661333	0.7755	647333	0.7755	651333	0.7755	619333	0.517	672000	0.517	667000	0.517	665000	0.517	623000	0.517	608000	0.517	640000	0.517	580000	0.517	583000	1.2925	685600	1.2925	702400	1.2925	649600	0.7755	664667	0.7755	642000	0.7755	672000	0.7755	604000	0.517	605000	0.517	676000
1.295	560400	1.295	593600	1.295	602000	1.295	509600	0.777	647333	0.777	691333	0.777	672000	0.777	631333	0.518	666000	0.518	669000	0.518	676000	0.518	648000	0.518	623000	0.518	610000	0.518	633000	0.518	610000	1.295	667600	1.295	731200	1.295	626800	0.777	706000	0.777	712000	0.777	674667	0.777	604000	0.518	660000	0.518	689000
1.2975	587200	1.2975	566400	1.2975	560800	1.2975	529600	0.7785	676000	0.7785	637333	0.7785	640667	0.7785	603333	0.519	641000	0.519	669000	0.519	699000	0.519	642000	0.519	604000	0.519	598000	0.519	581000	0.519	625000	1.2975	676400	1.2975	686000	1.2975	646800	0.7785	679333	0.7785	694000	0.7785	677333	0.7785	612000	0.519	636000	0.519	633000
1.3	590400	1.3	587600	1.3	561600	1.3	499600	0.78	676667	0.78	694667	0.78	656000	0.78	617333	0.52	648000	0.52	694000	0.52	712000	0.52	641000	0.52	661000	0.52	607000	0.52	637000	0.52	621000	1.3	650800	1.3	713600	1.3	636400	0.78	668667	0.78	601333	0.78	620667	0.78	604000	0.52	586000	0.52	616000
1.3025	571200	1.3025	561600	1.3025	559600	1.3025	523200	0.7815	681333	0.7815	656000	0.7815	687333	0.7815	638667	0.521	648000	0.521	701000	0.521	674000	0.521	635000	0.521	631000	0.521	631000	0.521	646000	0.521	581000	1.3025	679200	1.3025	685200	1.3025	634800	0.7815	691333	0.7815	646000	0.7815	663333	0.7815	623333	0.521	664000	0.521	661000
1.305	578000	1.305	581200	1.305	555600	1.305	521600	0.783	693333	0.783	665333	0.783	688000	0.783	618667	0.522	680000	0.522	685000	0.522	676000	0.522	606000	0.522	648000	0.522	626000	0.522	641000	0.522	620000	1.305	714400	1.305	714400	1.305	631200	0.783	704667	0.783	652667	0.783	678000	0.783	620000	0.522	618000	0.522	676000
1.3075	566800	1.3075	570000	1.3075	588800	1.3075	564800	0.7845	664000	0.7845	642667	0.7845	693333	0.7845	607333	0.523	615000	0.523	683000	0.523	687000	0.523	669000	0.523	653000	0.523	621000	0.523	604000	0.523	602000	1.3075	706800	1.3075	688000	1.3075	662800	0.7845	676000	0.7845	652667	0.7845	683333	0.7845	628000	0.523	683000	0.523	672000
1.31	566800	1.31	570400	1.31	577600	1.31	536400	0.786	684667	0.786	701333	0.786	676000	0.786	609333	0.524	665000	0.524	694000	0.524	690000	0.524	630000	0.524	646000	0.524	599000	0.524	682000	0.524	565000	1.31	697600	1.31	702400	1.31	648800	0.786	659333	0.786	666667	0.786	676000	0.786	610000	0.524	662000	0.524	648000
1.3125	593200	1.3125	598800	1.3125	587600	1.3125	538800	0.7875	674000	0.7875	654667	0.7875	707333	0.7875	624000	0.525	645000	0.525	657000	0.525	652000	0.525	607000	0.525	632000	0.525	589000	0.525	653000	0.525	628000	1.3125	692800	1.3125	737600	1.3125	636400	0.7875	666667	0.7875	674667	0.7875	673333	0.7875	648667	0.525	652000	0.525	601000
1.315	572000	1.315	598000	1.315	578000	1.315	557200	0.789	751333	0.789	704000	0.789	659333	0.789	647333	0.526	665000	0.526	660000	0.526	691000	0.526	660000	0.526	620000	0.526	582000	0.526	605000	0.526	581000	1.315	674400	1.315	722400	1.315	652400	0.789	676000	0.789	645333	0.789	654000	0.789	593333	0.526	670000	0.526	644000
1.3175	583600	1.3175	568000	1.3175	557200	1.3175	548000	0.7905	677333	0.7905	630000	0.7905	672667	0.7905	616000	0.527	708000	0.527	723000	0.527	696000	0.527	664000	0.527	652000	0.527	614000	0.527	633000	0.527	586000	1.3175	692000	1.3175	689600	1.3175	629200	0.7905	678667	0.7905	666667	0.7905	680667	0.7905	618667	0.527	629000	0.527	621000
1.32	567200	1.32	559200	1.32	561200	1.32	534400	0.792	682000	0.792	649333	0.792	672000	0.792	682000	0.528	675000	0.528	621000	0.528	662000	0.528	635000	0.528	604000	0.528	655000	0.528	606000	0.528	606000	1.32	699200	1.32	677600	1.32	630800	0.792	729333	0.792	660000	0.792	670667	0.792	654667	0.528	602000	0.528	663000
1.3225	591200	1.3225	582400	1.3225	551600	1.3225	553200	0.7935	684000	0.7935	668000	0.7935	702667	0.7935	668000	0.529	663000	0.529	656000	0.529	679000	0.529	670000	0.529	651000	0.529	607000	0.529	632000	0.529	567000	1.3225	701600	1.3225	704800	1.3225	660000	0.7935	692000	0.7935	679333	0.7935	710667	0.7935	646667	0.529	699000	0.529	619000
1.325	546000	1.325	563200	1.325	598800	1.325	554000	0.795	671333	0.795	672667	0.795	685333	0.795	653333	0.53	662000	0.53	675000	0.53	708000	0.53	659000	0.53	636000	0.53	649000	0.53	623000	0.53	603000	1.325	690000	1.325	666800	1.325	659200	0.795	692000	0.795	673333	0.795	651333	0.795	630000	0.53	641000	0.53	638000
1.3275	578000	1.3275	585200	1.3275	570800	1.3275	522400	0.7965	690667	0.7965	684667	0.7965	694667	0.7965	626000	0.531	688000	0.531	678000	0.531	675000	0.531	619000	0.531	660000	0.531	634000	0.531	620000	0.531	553000	1.3275	697600	1.3275	721200	1.3275	654800	0.7965	649333	0.7965	634000	0.7965	652667	0.7965	622000	0.531	634000	0.531	629000
1.33	583600	1.33	558000	1.33	558000	1.33	518400	0.798	650000	0.798	658000	0.798	692000	0.798	629333	0.532	663000	0.532	695000	0.532	676000	0.532	675000	0.532	593000	0.532	657000	0.532	620000	0.532	556000	1.33	676800	1.33	724400	1.33	626400	0.798	635333	0.798	674667	0.798	675333	0.798	652667	0.532	675000	0.532	639000
1.3325	580400	1.3325	564400	1.3325	548000	1.3325	505200	0.7995	684667	0.7995	653333	0.7995	638000	0.7995	635333	0.533	699000	0.533	686000	0.533	655000	0.533	630000	0.533	639000	0.533	606000	0.533	620000	0.533	580000	1.3325	674400	1.3325	737200	1.3325	659600	0.7995	724667	0.7995	683333	0.7995	647333	0.7995	640000	0.533	632000	0.533	686000
1.335	572800	1.335	580000	1.335	568800	1.335	531200	0.801	694667	0.801	664667	0.801	672667	0.801	626667	0.534	663000	0.534	704000	0.534	703000	0.534	621000	0.534	643000	0.534	573000	0.534	624000	0.534	664000	1.335	676800	1.335	692000	1.335	637600	0.801	630000	0.801	674000	0.801	671333	0.801	640667	0.534	611000	0.534	706000
1.3375	549600	1.3375	580400	1.3375	563600	1.3375	545200	0.8025	655333	0.8025	672000	0.8025	678000	0.8025	657333	0.535	651000	0.535	630000	0.535	656000	0.535	626000	0.535	646000	0.535	635000	0.535	617000	0.535	565000	1.3375	681200	1.3375	652800	1.3375	630400	0.8025	700000	0.8025	665333	0.8025	714000	0.8025	615333	0.535	631000	0.535	673000
1.34	582000	1.34	605600	1.34	552000	1.34	518000	0.804	669333	0.804	646000	0.804	649333	0.804	642667	0.536	655000	0.536	694000	0.536	676000	0.536	586000	0.536	654000	0.536	642000	0.536	627000	0.536	603000	1.34	660400	1.34	689200	1.34	659200	0.804	704667	0.804	654667	0.804	654667	0.804	635333	0.536	657000	0.536	647000
1.3425	597200	1.3425	570800	1.3425	576000	1.3425	516800	0.8055	691333	0.8055	688000	0.8055	626667	0.8055	635333	0.537	652000	0.537	686000	0.537	693000	0.537	640000	0.537	663000	0.537	610000	0.537	657000	0.537	584000	1.3425	668400	1.3425	690800	1.3425	630400	0.8055	682667	0.8055	667333	0.8055	663333	0.8055	646000	0.537	657000	0.537	647000
1.345	572000	1.345	582000	1.345	584800	1.345	553200	0.807	642000	0.807	630667	0.807	637333	0.807	645333	0.538	640000	0.538	647000	0.538	632000	0.538	615000	0.538	604000	0.538	687000	0.538	614000	0.538	581000	1.345	720400	1.345	690000	1.345	631200	0.807	718000	0.807	715333	0.807	654000	0.807	581333	0.538	675000	0.538	617000
1.3475	562400	1.3475	591200	1.3475	546000	1.3475	503200	0.8085	726000	0.8085	676667	0.8085	666667	0.8085	670667	0.539	683000	0.539	619000	0.539	679000	0.539	663000	0.539	628000	0.539	614000	0.539	625000	0.539	563000	1.3475	685200	1.3475	718000	1.3475	629200	0.8085	667333	0.8085	661333	0.8085	638667	0.8085	595333	0.539	625000	0.539	624000
1.35	566400	1.35	590800	1.35	550000	1.35	522400	0.81	712667	0.81	727333	0.81	630667	0.81	637333	0.54	630000	0.54	684000	0.54	700000	0.54	641000	0.54	628000	0.54	611000	0.54	611000	0.54	618000	1.35	699200	1.35	705600	1.35	610400	0.81	733333	0.81	698667	0.81	671333	0.81	674667	0.54	658000	0.54	645000
1.3525	597200	1.3525	595600	1.3525	576400	1.3525	518400	0.8115	633333	0.8115	656000	0.8115	701333	0.8115	638667	0.541	606000	0.541	677000	0.541	638000	0.541	647000	0.541	594000	0.541	645000	0.541	595000	0.541	567000	1.3525	657200	1.3525	694800	1.3525	653200	0.8115	692667	0.8115	650667	0.8115	647333	0.8115	622667	0.541	600000	0.541	657000
1.355	564000	1.355	563200	1.355	575600	1.355	529600	0.813	656667	0.813	661333	0.813	690667	0.813	636667	0.542	675000	0.542	723000	0.542	695000	0.542	631000	0.542	648000	0.542	614000	0.542	623000	0.542	607000	1.355	705600	1.355	714800	1.355	648000	0.813	656667	0.813	653333	0.813	644667	0.813	613333	0.542	666000	0.542	606000
1.3575	572400	1.3575	596000	1.3575	580000	1.3575	536400	0.8145	706667	0.8145	655333	0.8145	688667	0.8145	639333	0.543	699000	0.543	665000	0.543	676000	0.543	660000	0.543	641000	0.543	632000	0.543	638000	0.543	558000	1.3575	667200	1.3575	707600	1.3575	632400	0.8145	647333	0.8145	696667	0.8145	680000	0.8145	606667	0.543	658000	0.543	650000
1.36	580000	1.36	560000	1.36	558800	1.36	510800	0.816	658667	0.816	652667	0.816	684667	0.816	644000	0.544	695000	0.544	683000	0.544	650000	0.544	645000	0.544	633000	0.544	677000	0.544	604000	0.544	622000	1.36	682400	1.36	703200	1.36	647200	0.816	696000	0.816	668667	0.816	674667	0.816	631333	0.544	660000	0.544	678000
1.3625	598400	1.3625	579600	1.3625	572000	1.3625	538000	0.8175	648667	0.8175	694667	0.8175	666000	0.8175	636000	0.545	653000	0.545	680000	0.545	673000	0.545	623000	0.545	671000	0.545	640000	0.545	654000	0.545	589000	1.3625	705600	1.3625	683200	1.3625	638000	0.8175	669333	0.8175	668000	0.8175	665333	0.8175	600000	0.545	690000	0.545	637000
1.365	586000	1.365	578400	1.365	548800	1.365	530400	0.819	682000	0.819	683333	0.819	662667	0.819	629333	0.546	657000	0.546	627000	0.546	682000	0.546	640000	0.546	660000	0.546	640000	0.546	640000	0.546	567000	1.365	671600	1.365	732000	1.365	627200	0.819	688667	0.819	708000	0.819	673333	0.819	644667	0.546	617000	0.546	645000
1.3675	573200	1.3675	588800	1.3675	566400	1.3675	544400	0.8205	657333	0.8205	674667	0.8205	654667	0.8205	647333	0.547	625000	0.547	691000	0.547	682000	0.547	608000	0.547	622000	0.547	638000	0.547	649000	0.547	610000	1.3675	666000	1.3675	701600	1.3675	646400	0.8205	630000	0.8205	641333	0.8205	656000	0.8205	624667	0.547	650000	0.547	683000
1.37	546400	1.37	586800	1.37	578000	1.37	534000	0.822	719333	0.822	673333	0.822	662667	0.822	646000	0.548	652000	0.548	644000	0.548	658000	0.548	626000	0.548	639000	0.548	633000	0.548	667000	0.548	572000	1.37	684400	1.37	730000	1.37	642400	0.822	674000	0.822	650000	0.822	663333	0.822	652000	0.548	663000	0.548	592000
1.3725	576800	1.3725	585600	1.3725	569200	1.3725	522800	0.8235	689333	0.8235	679333	0.8235	654667	0.8235	584667	0.549	652000	0.549	666000	0.549	698000	0.549	633000	0.549	674000	0.549	616000	0.549	630000	0.549	571000	1.3725	696400	1.3725	699600	1.3725	610400	0.8235	679333	0.8235	686000	0.8235	685333	0.8235	606667	0.549	642000	0.549	615000
1.375	576800	1.375	574800	1.375	553600	1.375	544400	0.825	677333	0.825	634667	0.825	632667	0.825	587333	0.55	691000	0.55	657000	0.55	639000	0.55	653000	0.55	661000	0.55	672000	0.55	625000	0.55	590000	1.375	680400	1.375	690400	1.375	632400	0.825	692667	0.825	632667	0.825	684000	0.825	612000	0.55	634000	0.55	672000
1.3775	569600	1.3775	605600	1.3775	566000	1.3775	530800	0.8265	670667	0.8265	680000	0.8265	686000	0.8265	662000	0.551	683000	0.551	691000	0.551	631000	0.551	610000	0.551	657000	0.551	640000	0.551	649000	0.551	602000	1.3775	678000	1.3775	695600	1.3775	643200	0.8265	676667	0.8265	672667	0.8265	634667	0.8265	684000	0.551	630000	0.551	657000
1.38	595200	1.38	606800	1.38	547200	1.38	554000	0.828	648000	0.828	683333	0.828	674667	0.828	638667	0.552	653000	0.552	674000	0.552	673000	0.552	609000	0.552	661000	0.552	623000	0.552	625000	0.552	585000	1.38	674400	1.38	704000	1.38	656800	0.828	696000	0.828	667333	0.828	700667	0.828	626000	0.552	659000	0.552	677000
1.3825	558800	1.3825	549200	1.3825	547200	1.3825	542400	0.8295	648000	0.8295	633333	0.8295	652000	0.8295	612000	0.553	650000	0.553	669000	0.553	715000	0.553	602000	0.553	656000	0.553	661000	0.553	632000	0.553	595000	1.3825	699200	1.3825	699600	1.3825	653600	0.8295	687333	0.8295	663333	0.8295	652667	0.8295	631333	0.553	634000	0.553	642000
1.385	563200	1.385	577600	1.385	533600	1.385	522000	0.831	687333	0.831	696000	0.831	668000	0.831	666667	0.554	704000	0.554	671000	0.554	656000	0.554	635000	0.554	618000	0.554	581000	0.554	610000	0.554	589000	1.385	678400	1.385	707200	1.385	636800	0.831	662667	0.831	710000	0.831	706000	0.831	606000	0.554	695000	0.554	680000
1.3875	569200	1.3875	586800	1.3875	564800	1.3875	539200	0.8325	704000	0.8325	685333	0.8325	686667	0.8325	656000	0.555	647000	0.555	670000	0.555	712000	0.555	662000	0.555	615000	0.555	604000	0.555	613000	0.555	599000	1.3875	700800	1.3875	688800	1.3875	613200	0.8325	675333	0.8325	696667	0.8325	657333	0.8325	628000	0.555	648000	0.555	622000
1.39	588000	1.39	562000	1.39	579200	1.39	532400	0.834	662667	0.834	674000	0.834	624000	0.834	628000	0.556	678000	0.556	666000	0.556	691000	0.556	610000	0.556	644000	0.556	599000	0.556	631000	0.556	607000	1.39	690000	1.39	712800	1.39	658400	0.834	678000	0.834	650667	0.834	698000	0.834	625333	0.556	653000	0.556	687000
1.3925	576800	1.3925	573200	1.3925	577200	1.3925	542000	0.8355	698000	0.8355	640000	0.8355	685333	0.8355	612000	0.557	665000	0.557	625000	0.557	689000	0.557	649000	0.557	608000	0.557	621000	0.557	623000	0.557	589000	1.3925	673600	1.3925	723600	1.3925	645600	0.8355	666000	0.8355	644000	0.8355	663333	0.8355	630667	0.557	649000	0.557	637000
1.395	568800	1.395	575200	1.395	560000	1.395	541600	0.837	668667	0.837	674000	0.837	652667	0.837	639333	0.558	694000	0.558	668000	0.558	681000	0.558	609000	0.558	640000	0.558	618000	0.558	622000	0.558	581000	1.395	660800	1.395	696000	1.395	616000	0.837	681333	0.837	629333	0.837	662000	0.837	601333	0.558	640000	0.558	599000
1.3975	591200	1.3975	581600	1.3975	569600	1.3975	516000	0.8385	651333	0.8385	641333	0.8385	674667	0.8385	647333	0.559	686000	0.559	704000	0.559	644000	0.559	634000	0.559	654000	0.559	581000	0.559	610000	0.559	595000	1.3975	670000	1.3975	726000	1.3975	623200	0.8385	684000	0.8385	659333	0.8385	661333	0.8385	615333	0.559	662000	0.559	648000
1.4	544000	1.4	599600	1.4	596000	1.4	522400	0.84	686667	0.84	697333	0.84	614000	0.84	622000	0.56	670000	0.56	631000	0.56	659000	0.56	613000	0.56	661000	0.56	617000	0.56	633000	0.56	604000	1.4	678400	1.4	714800	1.4	651600	0.84	697333	0.84	637333	0.84	660667	0.84	619333	0.56	631000	0.56	658000
1.4025	585200	1.4025	592800	1.4025	558000	1.4025	495600	0.8415	642667	0.8415	710667	0.8415	662000	0.8415	629333	0.561	628000	0.561	649000	0.561	683000	0.561	601000	0.561	616000	0.561	609000	0.561	622000	0.561	582000	1.4025	690000	1.4025	721200	1.4025	648400	0.8415	659333	0.8415	643333	0.8415	672000	0.8415	630000	0.561	668000	0.561	692000
1.405	569200	1.405	583600	1.405	551200	1.405	511200	0.843	665333	0.843	636667	0.843	675333	0.843	630000	0.562	653000	0.562	688000	0.562	670000	0.562	642000	0.562	615000	0.562	654000	0.562	615000	0.562	581000	1.405	687200	1.405	712400	1.405	668400	0.843	702667	0.843	674000	0.843	662000	0.843	634667	0.562	650000	0.562	695000
1.4075	578000	1.4075	600000	1.4075	567200	1.4075	539200	0.8445	651333	0.8445	626667	0.8445	664000	0.8445	626667	0.563	725000	0.563	694000	0.563	675000	0.563	678000	0.563	591000	0.563	657000	0.563	659000	0.563	588000	1.4075	690800	1.4075	685600	1.4075	650000	0.8445	659333	0.8445	667333	0.8445	654667	0.8445	588667	0.563	604000	0.563	631000
1.41	574000	1.41	584800	1.41	577600	1.41	543600	0.846	696000	0.846	702000	0.846	663333	0.846	642667	0.564	714000	0.564	652000	0.564	636000	0.564	654000	0.564	704000	0.564	610000	0.564	618000	0.564	596000	1.41	677600	1.41	711600	1.41	654000	0.846	704000	0.846	638000	0.846	653333	0.846	614667	0.564	633000	0.564	658000
1.4125	576000	1.4125	567600	1.4125	574400	1.4125	512800	0.8475	706000	0.8475	669333	0.8475	676000	0.8475	632000	0.565	702000	0.565	695000	0.565	690000	0.565	628000	0.565	682000	0.565	630000	0.565	639000	0.565	566000	1.4125	682400	1.4125	690400	1.4125	616400	0.8475	663333	0.8475	628000	0.8475	679333	0.8475	578000	0.565	691000	0.565	599000
1.415	607600	1.415	594400	1.415	569200	1.415	518800	0.849	665333	0.849	675333	0.849	669333	0.849	610667	0.566	638000	0.566	671000	0.566	684000	0.566	665000	0.566	628000	0.566	622000	0.566	620000	0.566	599000	1.415	674400	1.415	734400	1.415	641200	0.849	678667	0.849	644667	0.849	678667	0.849	589333	0.566	681000	0.566	652000
1.4175	572800	1.4175	561200	1.4175	552000	1.4175	526000	0.8505	637333	0.8505	658667	0.8505	720667	0.8505	626667	0.567	683000	0.567	663000	0.567	729000	0.567	633000	0.567	683000	0.567	595000	0.567	624000	0.567	624000	1.4175	695600	1.4175	704000	1.4175	654400	0.8505	656667	0.8505	708667	0.8505	694667	0.8505	641333	0.567	609000	0.567	645000
1.42	613600	1.42	574400	1.42	520400	1.42	516800	0.852	636667	0.852	714000	0.852	665333	0.852	616667	0.568	694000	0.568	700000	0.568	668000	0.568	625000	0.568	641000	0.568	646000	0.568	622000	0.568	586000	1.42	695600	1.42	707200	1.42	632400	0.852	676667	0.852	644000	0.852	704667	0.852	665333	0.568	649000	0.568	636000
1.4225	578400	1.4225	582800	1.4225	569600	1.4225	557600	0.8535	666000	0.8535	640000	0.8535	653333	0.8535	654667	0.569	688000	0.569	653000	0.569	712000	0.569	650000	0.569	649000	0.569	618000	0.569	618000	0.569	591000	1.4225	661200	1.4225	689600	1.4225	655600	0.8535	683333	0.8535	675333	0.8535	662667	0.8535	614667	0.569	612000	0.569	653000
1.425	597600	1.425	555200	1.425	541200	1.425	548000	0.855	700667	0.855	692667	0.855	690000	0.855	650667	0.57	657000	0.57	685000	0.57	699000	0.57	614000	0.57	646000	0.57	635000	0.57	684000	0.57	572000	1.425	678400	1.425	694400	1.425	641600	0.855	668000	0.855	665333	0.855	666667	0.855	621333	0.57	627000	0.57	629000
1.4275	580000	1.4275	584400	1.4275	539600	1.4275	538800	0.8565	660667	0.8565	690000	0.8565	639333	0.8565	634667	0.571	716000	0.571	666000	0.571	700000	0.571	634000	0.571	615000	0.571	625000	0.571	680000	0.571	570000	1.4275	687200	1.4275	660400	1.4275	625200	0.8565	711333	0.8565	668000	0.8565	644000	0.8565	608000	0.571	666000	0.571	675000
1.43	569600	1.43	608400	1.43	532800	1.43	510800	0.858	692000	0.858	636000	0.858	684667	0.858	647333	0.572	657000	0.572	718000	0.572	677000	0.572	640000	0.572	605000	0.572	650000	0.572	650000	0.572	615000	1.43	668000	1.43	704400	1.43	619600	0.858	682000	0.858	694000	0.858	651333	0.858	636000	0.572	621000	0.572	618000
1.4325	590800	1.4325	570800	1.4325	585600	1.4325	515600	0.8595	674000	0.8595	692000	0.8595	662667	0.8595	595333	0.573	721000	0.573	687000	0.573	648000	0.573	661000	0.573	669000	0.573	639000	0.573	563000	0.573	585000	1.4325	701200	1.4325	673600	1.4325	660400	0.8595	666000	0.8595	680667	0.8595	694667	0.8595	638667	0.573	678000	0.573	650000
1.435	552800	1.435	580800	1.435	566400	1.435	534000	0.861	658000	0.861	653333	0.861	636667	0.861	636667	0.574	698000	0.574	681000	0.574	645000	0.574	630000	0.574	657000	0.574	647000	0.574	666000	0.574	606000	1.435	703200	1.435	701200	1.435	637200	0.861	667333	0.861	692000	0.861	652000	0.861	613333	0.574	661000	0.574	626000
1.4375	571200	1.4375	548400	1.4375	544800	1.4375	534400	0.8625	648667	0.8625	678667	0.8625	640667	0.8625	615333	0.575	706000	0.575	707000	0.575	618000	0.575	605000	0.575	633000	0.575	628000	0.575	634000	0.575	569000	1.4375	690800	1.4375	711600	1.4375	621200	0.8625	730000	0.8625	649333	0.8625	693333	0.8625	598000	0.575	712000	0.575	628000
1.44	594000	1.44	560000	1.44	589200	1.44	540400	0.864	649333	0.864	658667	0.864	666667	0.864	636667	0.576	674000	0.576	673000	0.576	714000	0.576	642000	0.576	636000	0.576	602000	0.576	591000	0.576	568000	1.44	708000	1.44	695600	1.44	611200	0.864	648000	0.864	631333	0.864	678000	0.864	620000	0.576	600000	0.576	646000
1.4425	557600	1.4425	600800	1.4425	586400	1.4425	532400	0.8655	652000	0.8655	703333	0.8655	662667	0.8655	646667	0.577	655000	0.577	655000	0.577	670000	0.577	647000	0.577	639000	0.577	615000	0.577	621000	0.577	586000	1.4425	715600	1.4425	693200	1.4425	601200	0.8655	675333	0.8655	670000	0.8655	639333	0.8655	618667	0.577	667000	0.577	637000
1.445	550000	1.445	570000	1.445	570800	1.445	544400	0.867	672667	0.867	670667	0.867	664000	0.867	658667	0.578	681000	0.578	671000	0.578	686000	0.578	616000	0.578	672000	0.578	692000	0.578	618000	0.578	584000	1.445	679600	1.445	737600	1.445	658800	0.867	698667	0.867	652667	0.867	670000	0.867	608000	0.578	633000	0.578	627000
1.4475	591600	1.4475	572400	1.4475	560400	1.4475	504800	0.8685	673333	0.8685	700667	0.8685	685333	0.8685	614667	0.579	669000	0.579	657000	0.579	731000	0.579	644000	0.579	632000	0.579	611000	0.579	622000	0.579	603000	1.4475	700800	1.4475	713200	1.4475	646400	0.8685	660667	0.8685	636000	0.8685	666667	0.8685	577333	0.579	629000	0.579	656000
1.45	571200	1.45	594800	1.45	571600	1.45	526800	0.87	651333	0.87	644667	0.87	670000	0.87	656000	0.58	684000	0.58	660000	0.58	641000	0.58	627000	0.58	611000	0.58	616000	0.58	662000	0.58	598000	1.45	699200	1.45	686800	1.45	639600	0.87	662000	0.87	650000	0.87	624667	0.87	599333	0.58	624000	0.58	662000
1.4525	582000	1.4525	564800	1.4525	558000	1.4525	532000	0.8715	647333	0.8715	646000	0.8715	686000	0.8715	637333	0.581	658000	0.581	691000	0.581	695000	0.581	631000	0.581	650000	0.581	667000	0.581	651000	0.581	567000	1.4525	695600	1.4525	690400	1.4525	640800	0.8715	702000	0.8715	645333	0.8715	674000	0.8715	613333	0.581	632000	0.581	626000
1.455	574000	1.455	578400	1.455	552000	1.455	526400	0.873	682667	0.873	654667	0.873	684667	0.873	661333	0.582	692000	0.582	670000	0.582	661000	0.582	642000	0.582	674000	0.582	636000	0.582	636000	0.582	601000	1.455	674800	1.455	709600	1.455	601200	0.873	668000	0.873	700000	0.873	673333	0.873	644000	0.582	682000	0.582	635000
1.4575	600400	1.4575	600800	1.4575	566000	1.4575	533600	0.8745	666000	0.8745	688000	0.8745	688667	0.8745	625333	0.583	717000	0.583	674000	0.583	678000	0.583	637000	0.583	608000	0.583	553000	0.583	620000	0.583	528000	1.4575	666000	1.4575	706800	1.4575	638000	0.8745	750667	0.8745	625333	0.8745	674667	0.8745	644667	0.583	652000	0.583	636000
1.46	547200	1.46	569600	1.46	556000	1.46	527200	0.876	692000	0.876	690667	0.876	689333	0.876	640667	0.584	677000	0.584	635000	0.584	723000	0.584	631000	0.584	592000	0.584	639000	0.584	610000	0.584	658000	1.46	679200	1.46	692000	1.46	632800	0.876	646000	0.876	689333	0.876	651333	0.876	646000	0.584	639000	0.584	656000
1.4625	581600	1.4625	568400	1.4625	538000	1.4625	523200	0.8775	665333	0.8775	676667	0.8775	618000	0.8775	616000	0.585	652000	0.585	645000	0.585	661000	0.585	625000	0.585	659000	0.585	632000	0.585	602000	0.585	631000	1.4625	676800	1.4625	701600	1.4625	632800	0.8775	668000	0.8775	669333	0.8775	688667	0.8775	638000	0.585	668000	0.585	649000
1.465	570400	1.465	552000	1.465	557200	1.465	518000	0.879	688000	0.879	647333	0.879	694000	0.879	620667	0.586	704000	0.586	658000	0.586	672000	0.586	614000	0.586	654000	0.586	638000	0.586	589000	0.586	549000	1.465	676000	1.465	748000	1.465	640800	0.879	702000	0.879	656667	0.879	674000	0.879	650000	0.586	623000	0.586	616000
1.4675	566400	1.4675	580000	1.4675	551200	1.4675	549200	0.8805	701333	0.8805	680000	0.8805	666667	0.8805	620667	0.587	678000	0.587	710000	0.587	659000	0.587	662000	0.587	650000	0.587	637000	0.587	638000	0.587	592000	1.4675	685200	1.4675	706800	1.4675	652400	0.8805	702000	0.8805	672667	0.8805	670667	0.8805	620000	0.587	628000	0.587	700000
1.47	593200	1.47	573200	1.47	570000	1.47	547600	0.882	661333	0.882	669333	0.882	671333	0.882	636000	0.588	679000	0.588	685000	0.588	665000	0.588	623000	0.588	601000	0.588	643000	0.588	601000	0.588	573000	1.47	702800	1.47	699600	1.47	627600	0.882	707333	0.882	672000	0.882	671333	0.882	622667	0.588	686000	0.588	606000
1.4725	586000	1.4725	573600	1.4725	559600	1.4725	503200	0.8835	698000	0.8835	643333	0.8835	679333	0.8835	620000	0.589	652000	0.589	676000	0.589	678000	0.589	662000	0.589	674000	0.589	619000	0.589	621000	0.589	575000	1.4725	704400	1.4725	689600	1.4725	635600	0.8835	667333	0.8835	713333	0.8835	660000	0.8835	633333	0.589	632000	0.589	626000
1.475	560000	1.475	545600	1.475	566800	1.475	530400	0.885	681333	0.885	674667	0.885	657333	0.885	659333	0.59	668000	0.59	638000	0.59	683000	0.59	608000	0.59	633000	0.59	648000	0.59	654000	0.59	626000	1.475	684400	1.475	707600	1.475	632800	0.885	653333	0.885	660667	0.885	621333	0.885	583333	0.59	674000	0.59	640000
1.4775	578000	1.4775	575600	1.4775	559600	1.4775	531200	0.8865	716000	0.8865	669333	0.8865	620000	0.8865	641333	0.591	690000	0.591	644000	0.591	655000	0.591	621000	0.591	688000	0.591	588000	0.591	633000	0.591	624000	1.4775	702800	1.4775	691200	1.4775	634000	0.8865	668000	0.8865	628000	0.8865	658667	0.8865	617333	0.591	626000	0.591	673000
1.48	605600	1.48	564000	1.48	559200	1.48	533600	0.888	658667	0.888	660667	0.888	702000	0.888	594667	0.592	647000	0.592	654000	0.592	652000	0.592	584000	0.592	624000	0.592	615000	0.592	613000	0.592	612000	1.48	674400	1.48	709600	1.48	627200	0.888	676000	0.888	650000	0.888	664000	0.888	584000	0.592	648000	0.592	670000
1.4825	556000	1.4825	581600	1.4825	562000	1.4825	523600	0.8895	666667	0.8895	700000	0.8895	669333	0.8895	615333	0.593	665000	0.593	716000	0.593	673000	0.593	621000	0.593	630000	0.593	652000	0.593	634000	0.593	594000	1.4825	676800	1.4825	710400	1.4825	624400	0.8895	694000	0.8895	672000	0.8895	641333	0.8895	630000	0.593	636000	0.593	594000
1.485	564800	1.485	584800	1.485	576000	1.485	501200	0.891	690667	0.891	695333	0.891	641333	0.891	617333	0.594	681000	0.594	672000	0.594	680000	0.594	656000	0.594	650000	0.594	621000	0.594	618000	0.594	605000	1.485	655600	1.485	698400	1.485	601600	0.891	674667	0.891	676667	0.891	664667	0.891	611333	0.594	659000	0.594	619000
1.4875	570400	1.4875	551200	1.4875	564000	1.4875	566000	0.8925	620000	0.8925	653333	0.8925	604667	0.8925	621333	0.595	691000	0.595	596000	0.595	729000	0.595	598000	0.595	634000	0.595	633000	0.595	629000	0.595	579000	1.4875	664800	1.4875	703200	1.4875	626000	0.8925	688667	0.8925	684000	0.8925	630000	0.8925	607333	0.595	639000	0.595	580000
1.49	580800	1.49	587600	1.49	555600	1.49	520400	0.894	678000	0.894	674000	0.894	710667	0.894	612000	0.596	642000	0.596	694000	0.596	683000	0.596	630000	0.596	651000	0.596	656000	0.596	649000	0.596	582000	1.49	666400	1.49	711200	1.49	649600	0.894	707333	0.894	636000	0.894	654000	0.894	612000	0.596	616000	0.596	635000
1.4925	584000	1.4925	569600	1.4925	535200	1.4925	522400	0.8955	636000	0.8955	661333	0.8955	660000	0.8955	641333	0.597	697000	0.597	728000	0.597	672000	0.597	624000	0.597	656000	0.597	614000	0.597	641000	0.597	622000	1.4925	684400	1.4925	704000	1.4925	644000	0.8955	662667	0.8955	658000	0.8955	674000	0.8955	614667	0.597	640000	0.597	649000
1.495	574000	1.495	577600	1.495	550000	1.495	533200	0.897	684667	0.897	662667	0.897	653333	0.897	658000	0.598	693000	0.598	655000	0.598	671000	0.598	647000	0.598	683000	0.598	615000	0.598	641000	0.598	600000	1.495	679600	1.495	698400	1.495	646800	0.897	684000	0.897	649333	0.897	679333	0.897	653333	0.598	655000	0.598	662000
1.4975	594000	1.4975	563200	1.4975	553200	1.4975	519600	0.8985	658667	0.8985	686000	0.8985	665333	0.8985	618000	0.599	698000	0.599	665000	0.599	617000	0.599	604000	0.599	638000	0.599	626000	0.599	640000	0.599	619000	1.4975	645200	1.4975	701200	1.4975	628800	0.8985	676667	0.8985	636667	0.8985	673333	0.8985	645333	0.599	692000	0.599	647000
1.5	602000	1.5	583600	1.5	558800	1.5	527200	0.9	657333	0.9	685333	0.9	698667	0.9	629333	0.6	697000	0.6	685000	0.6	701000	0.6	627000	0.6	684000	0.6	586000	0.6	643000	0.6	585000	1.5	659200	1.5	711200	1.5	646400	0.9	682667	0.9	672667	0.9	644000	0.9	622000	0.6	657000	0.6	645000
1.5025	592000	1.5025	564000	1.5025	573200	1.5025	499600	0.9015	694000	0.9015	669333	0.9015	687333	0.9015	638667	0.601	682000	0.601	683000	0.601	673000	0.601	642000	0.601	637000	0.601	623000	0.601	597000	0.601	585000	1.5025	676400	1.5025	683600	1.5025	630400	0.9015	676000	0.9015	686667	0.9015	676000	0.9015	609333	0.601	635000	0.601	670000
1.505	572400	1.505	570000	1.505	546800	1.505	521600	0.903	684667	0.903	639333	0.903	630667	0.903	632000	0.602	650000	0.602	662000	0.602	639000	0.602	639000	0.602	621000	0.602	632000	0.602	622000	0.602	574000	1.505	663200	1.505	694400	1.505	623200	0.903	648667	0.903	645333	0.903	638000	0.903	609333	0.602	689000	0.602	621000
1.5075	562800	1.5075	575200	1.5075	561600	1.5075	527600	0.9045	673333	0.9045	660667	0.9045	664000	0.9045	638000	0.603	694000	0.603	656000	0.603	649000	0.603	647000	0.603	649000	0.603	612000	0.603	597000	0.603	589000	1.5075	692400	1.5075	684400	1.5075	624400	0.9045	676000	0.9045	636000	0.9045	710000	0.9045	649333	0.603	645000	0.603	641000
1.51	590000	1.51	585600	1.51	576000	1.51	503600	0.906	690000	0.906	690000	0.906	640667	0.906	631333	0.604	660000	0.604	737000	0.604	662000	0.604	639000	0.604	625000	0.604	611000	0.604	655000	0.604	598000	1.51	700000	1.51	742800	1.51	606800	0.906	694000	0.906	637333	0.906	636667	0.906	622000	0.604	661000	0.604	645000
1.5125	584000	1.5125	564000	1.5125	579600	1.5125	524400	0.9075	655333	0.9075	680000	0.9075	688000	0.9075	648667	0.605	694000	0.605	661000	0.605	659000	0.605	593000	0.605	641000	0.605	644000	0.605	636000	0.605	586000	1.5125	654800	1.5125	698800	1.5125	640000	0.9075	676667	0.9075	664000	0.9075	663333	0.9075	626667	0.605	607000	0.605	677000
1.515	556000	1.515	558400	1.515	553200	1.515	533600	0.909	656000	0.909	636000	0.909	674000	0.909	630000	0.606	664000	0.606	672000	0.606	672000	0.606	638000	0.606	655000	0.606	648000	0.606	642000	0.606	607000	1.515	657200	1.515	738800	1.515	635600	0.909	683333	0.909	671333	0.909	664000	0.909	619333	0.606	650000	0.606	655000
1.5175	579600	1.5175	593200	1.5175	544400	1.5175	525200	0.9105	642667	0.9105	644667	0.9105	669333	0.9105	610667	0.607	689000	0.607	692000	0.607	698000	0.607	593000	0.607	662000	0.607	614000	0.607	630000	0.607	591000	1.5175	670400	1.5175	718800	1.5175	628400	0.9105	657333	0.9105	655333	0.9105	668000	0.9105	628000	0.607	656000	0.607	649000
1.52	576000	1.52	582400	1.52	540800	1.52	509200	0.912	672000	0.912	702000	0.912	695333	0.912	654667	0.608	638000	0.608	656000	0.608	672000	0.608	667000	0.608	607000	0.608	591000	0.608	610000	0.608	604000	1.52	665600	1.52	679200	1.52	621200	0.912	654667	0.912	648667	0.912	719333	0.912	583333	0.608	643000	0.608	633000
1.5225	585200	1.5225	551200	1.5225	560000	1.5225	543200	0.9135	649333	0.9135	671333	0.9135	696000	0.9135	606667	0.609	706000	0.609	671000	0.609	677000	0.609	621000	0.609	665000	0.609	574000	0.609	579000	0.609	538000	1.5225	662800	1.5225	715600	1.5225	614000	0.9135	675333	0.9135	710000	0.9135	658667	0.9135	592000	0.609	631000	0.609	647000
1.525	579200	1.525	571600	1.525	563200	1.525	543200	0.915	698667	0.915	722667	0.915	670667	0.915	668667	0.61	659000	0.61	671000	0.61	661000	0.61	663000	0.61	645000	0.61	664000	0.61	612000	0.61	586000	1.525	676400	1.525	692800	1.525	659200	0.915	694000	0.915	700000	0.915	621333	0.915	619333	0.61	639000	0.61	587000
1.5275	561600	1.5275	585200	1.5275	555200	1.5275	536400	0.9165	718667	0.9165	689333	0.9165	673333	0.9165	626000	0.611	637000	0.611	685000	0.611	645000	0.611	607000	0.611	625000	0.611	578000	0.611	580000	0.611	624000	1.5275	666000	1.5275	717600	1.5275	665600	0.9165	673333	0.9165	678667	0.9165	635333	0.9165	612000	0.611	587000	0.611	607000
1.53	557600	1.53	564000	1.53	537600	1.53	536400	0.918	668000	0.918	685333	0.918	678000	0.918	642000	0.612	674000	0.612	643000	0.612	676000	0.612	582000	0.612	606000	0.612	604000	0.612	604000	0.612	630000	1.53	712800	1.53	704800	1.53	626400	0.918	701333	0.918	669333	0.918	660000	0.918	596000	0.612	655000	0.612	609000
1.5325	578800	1.5325	581200	1.5325	559600	1.5325	552800	0.9195	687333	0.9195	686000	0.9195	656667	0.9195	648667	0.613	712000	0.613	605000	0.613	660000	0.613	613000	0.613	644000	0.613	594000	0.613	619000	0.613	598000	1.5325	667600	1.5325	694800	1.5325	645200	0.9195	691333	0.9195	696000	0.9195	678000	0.9195	642667	0.613	631000	0.613	663000
1.535	573200	1.535	583600	1.535	563600	1.535	556400	0.921	663333	0.921	681333	0.921	639333	0.921	678000	0.614	691000	0.614	652000	0.614	600000	0.614	641000	0.614	599000	0.614	637000	0.614	639000	0.614	568000	1.535	678400	1.535	701600	1.535	636000	0.921	666000	0.921	656667	0.921	696000	0.921	611333	0.614	602000	0.614	690000
1.5375	577200	1.5375	562400	1.5375	557200	1.5375	516000	0.9225	672667	0.9225	641333	0.9225	685333	0.9225	635333	0.615	709000	0.615	682000	0.615	662000	0.615	633000	0.615	643000	0.615	608000	0.615	644000	0.615	594000	1.5375	732000	1.5375	711200	1.5375	616000	0.9225	674000	0.9225	686000	0.9225	652000	0.9225	628667	0.615	724000	0.615	662000
1.54	604000	1.54	582800	1.54	556800	1.54	529200	0.924	667333	0.924	686667	0.924	674000	0.924	654667	0.616	668000	0.616	692000	0.616	681000	0.616	654000	0.616	633000	0.616	604000	0.616	652000	0.616	601000	1.54	697200	1.54	674000	1.54	614000	0.924	684000	0.924	644667	0.924	662667	0.924	628667	0.616	678000	0.616	625000
1.5425	565600	1.5425	564400	1.5425	560400	1.5425	529200	0.9255	668000	0.9255	675333	0.9255	630000	0.9255	673333	0.617	663000	0.617	734000	0.617	670000	0.617	639000	0.617	667000	0.617	563000	0.617	620000	0.617	574000	1.5425	682800	1.5425	722800	1.5425	628400	0.9255	698667	0.9255	655333	0.9255	675333	0.9255	650000	0.617	614000	0.617	672000
1.545	534400	1.545	561600	1.545	552000	1.545	522800	0.927	657333	0.927	662000	0.927	654667	0.927	634667	0.618	674000	0.618	737000	0.618	694000	0.618	612000	0.618	616000	0.618	655000	0.618	624000	0.618	527000	1.545	686400	1.545	714400	1.545	640000	0.927	663333	0.927	668000	0.927	682000	0.927	619333	0.618	632000	0.618	654000
1.5475	598000	1.5475	565600	1.5475	572000	1.5475	529200	0.9285	681333	0.9285	647333	0.9285	672000	0.9285	631333	0.619	686000	0.619	686000	0.619	649000	0.619	649000	0.619	671000	0.619	653000	0.619	602000	0.619	552000	1.5475	686000	1.5475	688000	1.5475	618400	0.9285	658000	0.9285	696000	0.9285	678667	0.9285	606667	0.619	706000	0.619	676000
1.55	577200	1.55	565200	1.55	562800	1.55	536800	0.93	671333	0.93	678000	0.93	675333	0.93	633333	0.62	674000	0.62	675000	0.62	722000	0.62	619000	0.62	648000	0.62	581000	0.62	645000	0.62	588000	1.55	708000	1.55	759200	1.55	631200	0.93	640000	0.93	654000	0.93	642000	0.93	630667	0.62	648000	0.62	644000
1.5525	580400	1.5525	580000	1.5525	544800	1.5525	519600	0.9315	640000	0.9315	658667	0.9315	663333	0.9315	635333	0.621	640000	0.621	685000	0.621	669000	0.621	632000	0.621	603000	0.621	615000	0.621	595000	0.621	577000	1.5525	669200	1.5525	710000	1.5525	623600	0.9315	679333	0.9315	682667	0.9315	652667	0.9315	598000	0.621	632000	0.621	605000
1.555	551600	1.555	546800	1.555	550800	1.555	527200	0.933	620667	0.933	695333	0.933	682000	0.933	611333	0.622	669000	0.622	668000	0.622	708000	0.622	650000	0.622	638000	0.622	640000	0.622	639000	0.622	579000	1.555	691200	1.555	725200	1.555	634400	0.933	671333	0.933	658667	0.933	688000	0.933	638000	0.622	651000	0.622	692000
1.5575	581600	1.5575	590800	1.5575	543200	1.5575	534400	0.9345	662000	0.9345	695333	0.9345	674667	0.9345	630000	0.623	652000	0.623	640000	0.623	688000	0.623	652000	0.623	660000	0.623	618000	0.623	679000	0.623	608000	1.5575	694400	1.5575	715600	1.5575	630400	0.9345	695333	0.9345	686667	0.9345	649333	0.9345	612000	0.623	635000	0.623	652000
1.56	586000	1.56	595200	1.56	528000	1.56	520400	0.936	692000	0.936	670667	0.936	645333	0.936	627333	0.624	648000	0.624	664000	0.624	663000	0.624	619000	0.624	644000	0.624	597000	0.624	625000	0.624	579000	1.56	675200	1.56	706400	1.56	625600	0.936	693333	0.936	674000	0.936	678667	0.936	586667	0.624	643000	0.624	723000
1.5625	565600	1.5625	565600	1.5625	550000	1.5625	536400	0.9375	615333	0.9375	666000	0.9375	658000	0.9375	647333	0.625	651000	0.625	700000	0.625	661000	0.625	690000	0.625	579000	0.625	629000	0.625	600000	0.625	621000	1.5625	678000	1.5625	700000	1.5625	634000	0.9375	684667	0.9375	684667	0.9375	644667	0.9375	632000	0.625	623000	0.625	643000
1.565	572400	1.565	592400	1.565	573600	1.565	536400	0.939	716000	0.939	660667	0.939	711333	0.939	611333	0.626	638000	0.626	698000	0.626	671000	0.626	616000	0.626	633000	0.626	657000	0.626	617000	0.626	608000	1.565	689600	1.565	725600	1.565	630400	0.939	665333	0.939	625333	0.939	656000	0.939	649333	0.626	635000	0.626	622000
1.5675	551200	1.5675	582400	1.5675	565200	1.5675	523600	0.9405	653333	0.9405	631333	0.9405	678667	0.9405	670000	0.627	668000	0.627	643000	0.627	682000	0.627	599000	0.627	617000	0.627	573000	0.627	622000	0.627	602000	1.5675	703200	1.5675	718800	1.5675	659200	0.9405	682667	0.9405	660000	0.9405	670000	0.9405	591333	0.627	677000	0.627	650000
1.57	538800	1.57	568400	1.57	546800	1.57	508400	0.942	696000	0.942	668000	0.942	653333	0.942	664000	0.628	618000	0.628	684000	0.628	641000	0.628	653000	0.628	669000	0.628	662000	0.628	653000	0.628	582000	1.57	696800	1.57	694000	1.57	649600	0.942	659333	0.942	672000	0.942	664667	0.942	652667	0.628	642000	0.628	609000
1.5725	596400	1.5725	578400	1.5725	554800	1.5725	517600	0.9435	692000	0.9435	694667	0.9435	642667	0.9435	626667	0.629	679000	0.629	704000	0.629	672000	0.629	652000	0.629	639000	0.629	606000	0.629	681000	0.629	596000	1.5725	669200	1.5725	680400	1.5725	634800	0.9435	676667	0.9435	659333	0.9435	694000	0.9435	648667	0.629	653000	0.629	651000
1.575	606000	1.575	588800	1.575	582800	1.575	542000	0.945	670000	0.945	613333	0.945	647333	0.945	624000	0.63	640000	0.63	653000	0.63	655000	0.63	605000	0.63	668000	0.63	640000	0.63	635000	0.63	585000	1.575	688000	1.575	738800	1.575	629600	0.945	714000	0.945	670000	0.945	668000	0.945	590000	0.63	653000	0.63	613000
1.5775	574800	1.5775	590800	1.5775	600000	1.5775	528400	0.9465	680000	0.9465	656000	0.9465	672667	0.9465	624000	0.631	700000	0.631	645000	0.631	635000	0.631	608000	0.631	618000	0.631	639000	0.631	635000	0.631	587000	1.5775	694800	1.5775	710000	1.5775	658000	0.9465	650000	0.9465	682667	0.9465	650667	0.9465	588000	0.631	678000	0.631	641000
1.58	571200	1.58	594400	1.58	569200	1.58	537200	0.948	694667	0.948	654000	0.948	661333	0.948	638000	0.632	699000	0.632	720000	0.632	644000	0.632	615000	0.632	655000	0.632	577000	0.632	619000	0.632	591000	1.58	678000	1.58	672000	1.58	659200	0.948	670667	0.948	644000	0.948	668667	0.948	616667	0.632	634000	0.632	597000
1.5825	554400	1.5825	581200	1.5825	589200	1.5825	528000	0.9495	666000	0.9495	686000	0.9495	690667	0.9495	638000	0.633	719000	0.633	697000	0.633	653000	0.633	634000	0.633	625000	0.633	660000	0.633	587000	0.633	614000	1.5825	691600	1.5825	694000	1.5825	656000	0.9495	697333	0.9495	652000	0.9495	627333	0.9495	630000	0.633	646000	0.633	637000
1.585	560000	1.585	596400	1.585	580400	1.585	507200	0.951	670000	0.951	680667	0.951	680000	0.951	656000	0.634	671000	0.634	698000	0.634	696000	0.634	641000	0.634	652000	0.634	615000	0.634	636000	0.634	544000	1.585	669200	1.585	691200	1.585	632800	0.951	690667	0.951	628000	0.951	638667	0.951	605333	0.634	687000	0.634	630000
1.5875	559200	1.5875	573200	1.5875	583600	1.5875	521200	0.9525	675333	0.9525	712000	0.9525	698000	0.9525	636000	0.635	660000	0.635	728000	0.635	634000	0.635	661000	0.635	605000	0.635	613000	0.635	610000	0.635	625000	1.5875	677600	1.5875	698800	1.5875	622000	0.9525	732667	0.9525	670667	0.9525	634000	0.9525	640000	0.635	615000	0.635	614000
1.59	573200	1.59	577600	1.59	570400	1.59	534400	0.954	666000	0.954	664667	0.954	671333	0.954	650667	0.636	644000	0.636	687000	0.636	647000	0.636	638000	0.636	621000	0.636	580000	0.636	579000	0.636	618000	1.59	704000	1.59	743200	1.59	653200	0.954	653333	0.954	651333	0.954	653333	0.954	606000	0.636	670000	0.636	662000
1.5925	584800	1.5925	563600	1.5925	538000	1.5925	530400	0.9555	649333	0.9555	683333	0.9555	674000	0.9555	612000	0.637	704000	0.637	693000	0.637	652000	0.637	648000	0.637	602000	0.637	669000	0.637	671000	0.637	619000	1.5925	670800	1.5925	716000	1.5925	642800	0.9555	677333	0.9555	640000	0.9555	692000	0.9555	587333	0.637	620000	0.637	598000
1.595	579200	1.595	610000	1.595	587200	1.595	541600	0.957	646667	0.957	644667	0.957	662000	0.957	643333	0.638	679000	0.638	707000	0.638	689000	0.638	647000	0.638	666000	0.638	613000	0.638	646000	0.638	581000	1.595	666800	1.595	702800	1.595	657600	0.957	710667	0.957	682667	0.957	654667	0.957	660000	0.638	605000	0.638	690000
1.5975	578400	1.5975	548800	1.5975	564800	1.5975	544400	0.9585	701333	0.9585	656000	0.9585	689333	0.9585	616000	0.639	718000	0.639	675000	0.639	702000	0.639	664000	0.639	651000	0.639	654000	0.639	638000	0.639	637000	1.5975	692800	1.5975	676400	1.5975	628800	0.9585	706667	0.9585	684667	0.9585	638667	0.9585	588667	0.639	651000	0.639	650000
1.6	580000	1.6	572000	1.6	548800	1.6	510400	0.96	669333	0.96	710000	0.96	638000	0.96	659333	0.64	678000	0.64	661000	0.64	683000	0.64	635000	0.64	659000	0.64	626000	0.64	678000	0.64	603000	1.6	697200	1.6	718400	1.6	612800	0.96	687333	0.96	644667	0.96	645333	0.96	628667	0.64	651000	0.64	646000
1.6025	579200	1.6025	580000	1.6025	560400	1.6025	538000	0.9615	690000	0.9615	642000	0.9615	699333	0.9615	635333	0.641	673000	0.641	719000	0.641	655000	0.641	622000	0.641	636000	0.641	632000	0.641	585000	0.641	603000	1.6025	696000	1.6025	686400	1.6025	629600	0.9615	646667	0.9615	643333	0.9615	686667	0.9615	629333	0.641	652000	0.641	621000
1.605	568800	1.605	570000	1.605	564400	1.605	521200	0.963	632667	0.963	652000	0.963	694667	0.963	672667	0.642	655000	0.642	687000	0.642	669000	0.642	615000	0.642	672000	0.642	619000	0.642	634000	0.642	579000	1.605	669200	1.605	670000	1.605	647200	0.963	726667	0.963	643333	0.963	688000	0.963	628667	0.642	660000	0.642	600000
1.6075	587600	1.6075	579200	1.6075	588800	1.6075	539600	0.9645	678000	0.9645	692000	0.9645	685333	0.9645	624000	0.643	699000	0.643	667000	0.643	654000	0.643	645000	0.643	599000	0.643	600000	0.643	636000	0.643	603000	1.6075	700000	1.6075	704000	1.6075	632000	0.9645	654000	0.9645	657333	0.9645	704000	0.9645	613333	0.643	646000	0.643	590000
1.61	550400	1.61	574400	1.61	536400	1.61	526800	0.966	674667	0.966	671333	0.966	654000	0.966	609333	0.644	639000	0.644	704000	0.644	751000	0.644	614000	0.644	624000	0.644	610000	0.644	632000	0.644	579000	1.61	680800	1.61	702000	1.61	660800	0.966	660667	0.966	668000	0.966	680667	0.966	596667	0.644	647000	0.644	679000
1.6125	585200	1.6125	568400	1.6125	587200	1.6125	531200	0.9675	658667	0.9675	647333	0.9675	688667	0.9675	630000	0.645	654000	0.645	670000	0.645	659000	0.645	620000	0.645	622000	0.645	640000	0.645	605000	0.645	624000	1.6125	716800	1.6125	684800	1.6125	621600	0.9675	668667	0.9675	624000	0.9675	680667	0.9675	613333	0.645	658000	0.645	584000
1.615	581200	1.615	603200	1.615	564800	1.615	532800	0.969	645333	0.969	658667	0.969	657333	0.969	605333	0.646	667000	0.646	654000	0.646	655000	0.646	625000	0.646	639000	0.646	658000	0.646	587000	0.646	600000	1.615	669200	1.615	680000	1.615	644800	0.969	683333	0.969	639333	0.969	666667	0.969	643333	0.646	644000	0.646	657000
1.6175	565200	1.6175	569600	1.6175	536800	1.6175	513600	0.9705	658000	0.9705	657333	0.9705	677333	0.9705	656667	0.647	674000	0.647	643000	0.647	663000	0.647	604000	0.647	630000	0.647	616000	0.647	655000	0.647	631000	1.6175	702400	1.6175	719600	1.6175	639600	0.9705	720667	0.9705	679333	0.9705	672667	0.9705	676000	0.647	654000	0.647	680000
1.62	567600	1.62	568400	1.62	556800	1.62	542000	0.972	666667	0.972	651333	0.972	670000	0.972	615333	0.648	653000	0.648	680000	0.648	698000	0.648	628000	0.648	607000	0.648	647000	0.648	630000	0.648	610000	1.62	676800	1.62	711200	1.62	636000	0.972	716000	0.972	636000	0.972	684000	0.972	606667	0.648	595000	0.648	591000
1.6225	586000	1.6225	589600	1.6225	552800	1.6225	529600	0.9735	668667	0.9735	703333	0.9735	678000	0.9735	624000	0.649	658000	0.649	671000	0.649	674000	0.649	610000	0.649	667000	0.649	542000	0.649	629000	0.649	614000	1.6225	679600	1.6225	732800	1.6225	661200	0.9735	643333	0.9735	653333	0.9735	667333	0.9735	614000	0.649	653000	0.649	590000
1.625	563200	1.625	574400	1.625	555200	1.625	536000	0.975	670667	0.975	681333	0.975	653333	0.975	646000	0.65	676000	0.65	667000	0.65	636000	0.65	619000	0.65	668000	0.65	577000	0.65	631000	0.65	618000	1.625	676000	1.625	697600	1.625	604400	0.975	693333	0.975	659333	0.975	641333	0.975	608667	0.65	661000	0.65	651000
1.6275	583200	1.6275	574400	1.6275	551200	1.6275	530800	0.9765	682000	0.9765	645333	0.9765	661333	0.9765	650667	0.651	696000	0.651	678000	0.651	652000	0.651	600000	0.651	651000	0.651	609000	0.651	625000	0.651	583000	1.6275	671600	1.6275	665200	1.6275	631600	0.9765	692667	0.9765	668000	0.9765	647333	0.9765	602667	0.651	597000	0.651	562000
1.63	615200	1.63	570800	1.63	579200	1.63	524400	0.978	646000	0.978	678000	0.978	692667	0.978	667333	0.652	709000	0.652	667000	0.652	649000	0.652	580000	0.652	628000	0.652	640000	0.652	618000	0.652	588000	1.63	660400	1.63	715200	1.63	676800	0.978	660667	0.978	691333	0.978	665333	0.978	628667	0.652	672000	0.652	660000
1.6325	614000	1.6325	601600	1.6325	569600	1.6325	532800	0.9795	678000	0.9795	636667	0.9795	662667	0.9795	619333	0.653	674000	0.653	656000	0.653	626000	0.653	668000	0.653	622000	0.653	594000	0.653	592000	0.653	644000	1.6325	668000	1.6325	704400	1.6325	619600	0.9795	657333	0.9795	709333	0.9795	647333	0.9795	616000	0.653	603000	0.653	672000
1.635	587600	1.635	550000	1.635	570800	1.635	546000	0.981	660667	0.981	642000	0.981	698667	0.981	617333	0.654	656000	0.654	665000	0.654	699000	0.654	537000	0.654	651000	0.654	607000	0.654	640000	0.654	576000	1.635	713200	1.635	707200	1.635	652000	0.981	654667	0.981	648667	0.981	664000	0.981	616000	0.654	651000	0.654	652000
1.6375	582000	1.6375	571200	1.6375	556800	1.6375	497200	0.9825	639333	0.9825	684000	0.9825	684000	0.9825	602000	0.655	610000	0.655	675000	0.655	661000	0.655	652000	0.655	627000	0.655	653000	0.655	610000	0.655	602000	1.6375	687200	1.6375	698800	1.6375	648800	0.9825	658667	0.9825	676667	0.9825	636000	0.9825	634000	0.655	644000	0.655	647000
1.64	584400	1.64	582000	1.64	562000	1.64	501200	0.984	628667	0.984	702667	0.984	680667	0.984	621333	0.656	636000	0.656	668000	0.656	670000	0.656	640000	0.656	583000	0.656	578000	0.656	631000	0.656	576000	1.64	671600	1.64	699600	1.64	632800	0.984	706000	0.984	624667	0.984	655333	0.984	618000	0.656	657000	0.656	619000
1.6425	591600	1.6425	566000	1.6425	547200	1.6425	536000	0.9855	710000	0.9855	684000	0.9855	681333	0.9855	638667	0.657	690000	0.657	665000	0.657	673000	0.657	616000	0.657	685000	0.657	614000	0.657	648000	0.657	622000	1.6425	708400	1.6425	709600	1.6425	624400	0.9855	683333	0.9855	626000	0.9855	656000	0.9855	622000	0.657	661000	0.657	656000
1.645	568400	1.645	590000	1.645	564400	1.645	537600	0.987	680000	0.987	690667	0.987	648000	0.987	587333	0.658	696000	0.658	654000	0.658	672000	0.658	615000	0.658	623000	0.658	605000	0.658	606000	0.658	585000	1.645	674000	1.645	693600	1.645	648000	0.987	680000	0.987	628000	0.987	636000	0.987	570667	0.658	627000	0.658	636000
1.6475	595600	1.6475	588000	1.6475	576400	1.6475	541600	0.9885	668667	0.9885	669333	0.9885	682667	0.9885	623333	0.659	665000	0.659	712000	0.659	660000	0.659	669000	0.659	689000	0.659	568000	0.659	657000	0.659	597000	1.6475	672000	1.6475	701600	1.6475	650000	0.9885	681333	0.9885	640000	0.9885	693333	0.9885	579333	0.659	641000	0.659	639000
1.65	584400	1.65	556800	1.65	564800	1.65	525200	0.99	707333	0.99	616667	0.99	702000	0.99	625333	0.66	636000	0.66	717000	0.66	663000	0.66	641000	0.66	623000	0.66	635000	0.66	631000	0.66	580000	1.65	655600	1.65	720000	1.65	640400	0.99	656667	0.99	677333	0.99	686000	0.99	618000	0.66	626000	0.66	614000
1.6525	571600	1.6525	582800	1.6525	558000	1.6525	513200	0.9915	674667	0.9915	660000	0.9915	677333	0.9915	640667	0.661	708000	0.661	653000	0.661	655000	0.661	651000	0.661	639000	0.661	621000	0.661	659000	0.661	576000	1.6525	688800	1.6525	697600	1.6525	654400	0.9915	726000	0.9915	682000	0.9915	698667	0.9915	654667	0.661	633000	0.661	661000
1.655	582800	1.655	573200	1.655	561200	1.655	520800	0.993	704000	0.993	676000	0.993	688000	0.993	644667	0.662	666000	0.662	677000	0.662	698000	0.662	660000	0.662	620000	0.662	602000	0.662	584000	0.662	562000	1.655	670400	1.655	728800	1.655	618000	0.993	689333	0.993	636667	0.993	682667	0.993	654000	0.662	676000	0.662	633000
1.6575	586000	1.6575	562800	1.6575	563200	1.6575	500400	0.9945	714667	0.9945	681333	0.9945	694667	0.9945	628000	0.663	671000	0.663	649000	0.663	715000	0.663	621000	0.663	630000	0.663	653000	0.663	582000	0.663	544000	1.6575	676000	1.6575	717200	1.6575	640800	0.9945	647333	0.9945	658000	0.9945	655333	0.9945	644667	0.663	632000	0.663	617000
1.66	536400	1.66	588400	1.66	586000	1.66	528400	0.996	661333	0.996	664667	0.996	669333	0.996	651333	0.664	672000	0.664	715000	0.664	697000	0.664	615000	0.664	647000	0.664	641000	0.664	611000	0.664	555000	1.66	699600	1.66	695200	1.66	646800	0.996	673333	0.996	637333	0.996	675333	0.996	620000	0.664	620000	0.664	644000
1.6625	556400	1.6625	584400	1.6625	565600	1.6625	524800	0.9975	648000	0.9975	660000	0.9975	685333	0.9975	670000	0.665	672000	0.665	666000	0.665	660000	0.665	667000	0.665	666000	0.665	638000	0.665	632000	0.665	604000	1.6625	677600	1.6625	714000	1.6625	663600	0.9975	663333	0.9975	649333	0.9975	661333	0.9975	612667	0.665	687000	0.665	648000
1.665	587200	1.665	576400	1.665	547600	1.665	526800	0.999	675333	0.999	673333	0.999	668000	0.999	624000	0.666	641000	0.666	652000	0.666	665000	0.666	659000	0.666	621000	0.666	642000	0.666	623000	0.666	605000	1.665	696400	1.665	719600	1.665	615200	0.999	656000	0.999	660667	0.999	696000	0.999	627333	0.666	675000	0.666	641000
1.6675	581600	1.6675	618000	1.6675	554000	1.6675	524800	1.0005	678000	1.0005	683333	1.0005	660667	1.0005	615333	0.667	664000	0.667	610000	0.667	674000	0.667	619000	0.667	612000	0.667	612000	0.667	636000	0.667	579000	1.6675	691600	1.6675	702800	1.6675	664400	1.0005	700000	1.0005	676000	1.0005	651333	1.0005	656667	0.667	676000	0.667	664000
1.67	578800	1.67	594400	1.67	565600	1.67	526800	1.002	648000	1.002	676667	1.002	668667	1.002	651333	0.668	663000	0.668	604000	0.668	676000	0.668	612000	0.668	636000	0.668	567000	0.668	619000	0.668	545000	1.67	682400	1.67	691600	1.67	659200	1.002	687333	1.002	706667	1.002	638667	1.002	616000	0.668	647000	0.668	629000
1.6725	539600	1.6725	556800	1.6725	560400	1.6725	510400	1.0035	662667	1.0035	689333	1.0035	671333	1.0035	617333	0.669	705000	0.669	634000	0.669	696000	0.669	611000	0.669	639000	0.669	638000	0.669	659000	0.669	575000	1.6725	681200	1.6725	693600	1.6725	628400	1.0035	700000	1.0035	632000	1.0035	674000	1.0035	635333	0.669	622000	0.669	623000
1.675	562000	1.675	573600	1.675	548400	1.675	527200	1.005	660000	1.005	700000	1.005	630667	1.005	662667	0.67	699000	0.67	695000	0.67	670000	0.67	662000	0.67	665000	0.67	575000	0.67	629000	0.67	617000	1.675	694400	1.675	721200	1.675	617200	1.005	676667	1.005	661333	1.005	682000	1.005	644667	0.67	616000	0.67	679000
1.6775	572000	1.6775	567200	1.6775	520400	1.6775	529200	1.0065	677333	1.0065	675333	1.0065	678000	1.0065	643333	0.671	666000	0.671	694000	0.671	724000	0.671	617000	0.671	649000	0.671	618000	0.671	610000	0.671	594000	1.6775	692000	1.6775	697600	1.6775	645200	1.0065	675333	1.0065	645333	1.0065	636667	1.0065	652000	0.671	647000	0.671	645000
1.68	572000	1.68	578400	1.68	543200	1.68	541200	1.008	671333	1.008	684000	1.008	669333	1.008	676667	0.672	653000	0.672	707000	0.672	659000	0.672	677000	0.672	655000	0.672	693000	0.672	631000	0.672	584000	1.68	699600	1.68	709600	1.68	650000	1.008	712000	1.008	647333	1.008	662667	1.008	590000	0.672	694000	0.672	727000
1.6825	566000	1.6825	564400	1.6825	556000	1.6825	519200	1.0095	692000	1.0095	704000	1.0095	662667	1.0095	658667	0.673	689000	0.673	674000	0.673	683000	0.673	616000	0.673	668000	0.673	603000	0.673	615000	0.673	603000	1.6825	668000	1.6825	713600	1.6825	637200	1.0095	659333	1.0095	672667	1.0095	693333	1.0095	622000	0.673	623000	0.673	665000
1.685	543600	1.685	571200	1.685	560000	1.685	533200	1.011	621333	1.011	671333	1.011	678667	1.011	619333	0.674	686000	0.674	663000	0.674	697000	0.674	643000	0.674	580000	0.674	641000	0.674	573000	0.674	607000	1.685	671600	1.685	681600	1.685	630400	1.011	706667	1.011	682667	1.011	657333	1.011	586000	0.674	641000	0.674	647000
1.6875	578800	1.6875	584000	1.6875	575200	1.6875	522400	1.0125	676667	1.0125	642000	1.0125	706667	1.0125	643333	0.675	690000	0.675	641000	0.675	669000	0.675	645000	0.675	652000	0.675	596000	0.675	615000	0.675	586000	1.6875	672800	1.6875	700800	1.6875	612000	1.0125	688000	1.0125	656667	1.0125	663333	1.0125	604667	0.675	640000	0.675	661000
1.69	554400	1.69	575600	1.69	544400	1.69	535200	1.014	672667	1.014	675333	1.014	673333	1.014	642000	0.676	695000	0.676	673000	0.676	682000	0.676	618000	0.676	669000	0.676	596000	0.676	636000	0.676	576000	1.69	676800	1.69	710800	1.69	609600	1.014	663333	1.014	690000	1.014	658000	1.014	640667	0.676	688000	0.676	601000
1.6925	574000	1.6925	599600	1.6925	541600	1.6925	559200	1.0155	656000	1.0155	655333	1.0155	681333	1.0155	634667	0.677	673000	0.677	756000	0.677	739000	0.677	679000	0.677	670000	0.677	583000	0.677	597000	0.677	590000	1.6925	677600	1.6925	682800	1.6925	652400	1.0155	717333	1.0155	676667	1.0155	639333	1.0155	629333	0.677	638000	0.677	667000
1.695	572000	1.695	569200	1.695	562800	1.695	516000	1.017	644000	1.017	674000	1.017	670000	1.017	628000	0.678	682000	0.678	631000	0.678	680000	0.678	623000	0.678	637000	0.678	586000	0.678	606000	0.678	594000	1.695	671600	1.695	725200	1.695	631600	1.017	680000	1.017	654000	1.017	650667	1.017	644000	0.678	574000	0.678	654000
1.6975	580400	1.6975	586000	1.6975	544400	1.6975	524400	1.0185	679333	1.0185	686000	1.0185	654000	1.0185	619333	0.679	627000	0.679	663000	0.679	682000	0.679	673000	0.679	598000	0.679	579000	0.679	599000	0.679	561000	1.6975	691200	1.6975	702000	1.6975	635600	1.0185	682667	1.0185	700667	1.0185	695333	1.0185	634000	0.679	634000	0.679	613000
1.7	580800	1.7	592000	1.7	572400	1.7	553600	1.02	658000	1.02	649333	1.02	710000	1.02	619333	0.68	648000	0.68	653000	0.68	686000	0.68	667000	0.68	638000	0.68	613000	0.68	654000	0.68	576000	1.7	688800	1.7	696400	1.7	608400	1.02	696000	1.02	654667	1.02	666000	1.02	645333	0.68	648000	0.68	663000
1.7025	564400	1.7025	590400	1.7025	546000	1.7025	516800	1.0215	693333	1.0215	671333	1.0215	675333	1.0215	642667	0.681	683000	0.681	692000	0.681	708000	0.681	652000	0.681	685000	0.681	615000	0.681	651000	0.681	571000	1.7025	720800	1.7025	737200	1.7025	629600	1.0215	671333	1.0215	675333	1.0215	648000	1.0215	614667	0.681	608000	0.681	642000
1.705	586000	1.705	606800	1.705	592400	1.705	542800	1.023	688667	1.023	668667	1.023	650667	1.023	647333	0.682	704000	0.682	683000	0.682	700000	0.682	610000	0.682	624000	0.682	665000	0.682	619000	0.682	585000	1.705	654800	1.705	719600	1.705	612000	1.023	688000	1.023	659333	1.023	640667	1.023	578000	0.682	647000	0.682	648000
1.7075	553200	1.7075	588400	1.7075	553600	1.7075	506800	1.0245	640000	1.0245	667333	1.0245	664000	1.0245	604000	0.683	712000	0.683	620000	0.683	728000	0.683	632000	0.683	600000	0.683	635000	0.683	635000	0.683	602000	1.7075	696000	1.7075	714000	1.7075	633600	1.0245	726000	1.0245	666000	1.0245	664667	1.0245	624667	0.683	630000	0.683	660000
1.71	556800	1.71	570000	1.71	548400	1.71	532000	1.026	700000	1.026	633333	1.026	665333	1.026	655333	0.684	678000	0.684	655000	0.684	668000	0.684	638000	0.684	662000	0.684	633000	0.684	637000	0.684	626000	1.71	672000	1.71	712400	1.71	635600	1.026	690000	1.026	669333	1.026	638000	1.026	636000	0.684	656000	0.684	639000
1.7125	587600	1.7125	563200	1.7125	552400	1.7125	532000	1.0275	714667	1.0275	661333	1.0275	691333	1.0275	630000	0.685	655000	0.685	666000	0.685	652000	0.685	657000	0.685	686000	0.685	629000	0.685	647000	0.685	585000	1.7125	698400	1.7125	710400	1.7125	619200	1.0275	672667	1.0275	644667	1.0275	636667	1.0275	616667	0.685	660000	0.685	625000
1.715	576800	1.715	564400	1.715	588000	1.715	523600	1.029	680000	1.029	689333	1.029	691333	1.029	642000	0.686	679000	0.686	651000	0.686	696000	0.686	596000	0.686	618000	0.686	607000	0.686	612000	0.686	651000	1.715	676400	1.715	730400	1.715	613200	1.029	687333	1.029	657333	1.029	664667	1.029	626667	0.686	669000	0.686	631000
1.7175	558000	1.7175	596400	1.7175	556000	1.7175	517200	1.0305	661333	1.0305	662000	1.0305	677333	1.0305	663333	0.687	709000	0.687	714000	0.687	672000	0.687	623000	0.687	655000	0.687	626000	0.687	602000	0.687	577000	1.7175	696400	1.7175	701600	1.7175	643200	1.0305	661333	1.0305	620000	1.0305	662000	1.0305	567333	0.687	644000	0.687	655000
1.72	555200	1.72	568400	1.72	555600	1.72	524400	1.032	679333	1.032	648667	1.032	668000	1.032	638667	0.688	659000	0.688	673000	0.688	663000	0.688	578000	0.688	622000	0.688	642000	0.688	647000	0.688	579000	1.72	694800	1.72	706400	1.72	628800	1.032	656667	1.032	675333	1.032	666000	1.032	619333	0.688	648000	0.688	702000
1.7225	574000	1.7225	579600	1.7225	557600	1.7225	541200	1.0335	686000	1.0335	644667	1.0335	655333	1.0335	642000	0.689	676000	0.689	644000	0.689	692000	0.689	624000	0.689	661000	0.689	650000	0.689	626000	0.689	555000	1.7225	666000	1.7225	690000	1.7225	670000	1.0335	666000	1.0335	618667	1.0335	670000	1.0335	600667	0.689	643000	0.689	590000
1.725	587600	1.725	570000	1.725	578400	1.725	519600	1.035	688000	1.035	674000	1.035	668000	1.035	648667	0.69	664000	0.69	714000	0.69	727000	0.69	598000	0.69	669000	0.69	614000	0.69	629000	0.69	597000	1.725	708400	1.725	720000	1.725	620400	1.035	669333	1.035	681333	1.035	648667	1.035	602000	0.69	643000	0.69	677000
1.7275	570000	1.7275	562800	1.7275	586000	1.7275	513600	1.0365	653333	1.0365	642000	1.0365	684000	1.0365	642667	0.691	655000	0.691	660000	0.691	684000	0.691	637000	0.691	675000	0.691	624000	0.691	595000	0.691	649000	1.7275	656000	1.7275	699200	1.7275	634800	1.0365	656000	1.0365	652667	1.0365	678000	1.0365	622000	0.691	630000	0.691	663000
1.73	588800	1.73	588400	1.73	566400	1.73	527600	1.038	673333	1.038	704667	1.038	687333	1.038	637333	0.692	667000	0.692	587000	0.692	688000	0.692	631000	0.692	625000	0.692	652000	0.692	640000	0.692	608000	1.73	706800	1.73	691600	1.73	648800	1.038	663333	1.038	722000	1.038	657333	1.038	676000	0.692	655000	0.692	674000
1.7325	569600	1.7325	603200	1.7325	542800	1.7325	524000	1.0395	639333	1.0395	631333	1.0395	660667	1.0395	647333	0.693	664000	0.693	645000	0.693	686000	0.693	620000	0.693	638000	0.693	608000	0.693	614000	0.693	618000	1.7325	687200	1.7325	686400	1.7325	653600	1.0395	683333	1.0395	684667	1.0395	665333	1.0395	624000	0.693	711000	0.693	607000
1.735	584000	1.735	579200	1.735	557600	1.735	500800	1.041	681333	1.041	672000	1.041	638000	1.041	651333	0.694	670000	0.694	648000	0.694	674000	0.694	622000	0.694	664000	0.694	608000	0.694	613000	0.694	588000	1.735	672000	1.735	715200	1.735	640000	1.041	684000	1.041	637333	1.041	679333	1.041	595333	0.694	681000	0.694	641000
1.7375	574000	1.7375	592800	1.7375	550000	1.7375	550000	1.0425	652667	1.0425	706667	1.0425	676667	1.0425	640000	0.695	668000	0.695	644000	0.695	663000	0.695	625000	0.695	662000	0.695	628000	0.695	649000	0.695	565000	1.7375	702000	1.7375	670000	1.7375	623600	1.0425	659333	1.0425	694000	1.0425	646000	1.0425	631333	0.695	622000	0.695	646000
1.74	574400	1.74	593600	1.74	542400	1.74	504400	1.044	673333	1.044	651333	1.044	636667	1.044	594000	0.696	717000	0.696	655000	0.696	676000	0.696	625000	0.696	672000	0.696	652000	0.696	619000	0.696	632000	1.74	695600	1.74	697600	1.74	627200	1.044	676667	1.044	654667	1.044	648000	1.044	554000	0.696	640000	0.696	635000
1.7425	525200	1.7425	597600	1.7425	566000	1.7425	533200	1.0455	666667	1.0455	680000	1.0455	691333	1.0455	639333	0.697	669000	0.697	667000	0.697	717000	0.697	617000	0.697	621000	0.697	628000	0.697	646000	0.697	633000	1.7425	679200	1.7425	718000	1.7425	648800	1.0455	688667	1.0455	648667	1.0455	654667	1.0455	652000	0.697	619000	0.697	667000
1.745	580800	1.745	573600	1.745	574800	1.745	532000	1.047	640667	1.047	682000	1.047	685333	1.047	634000	0.698	662000	0.698	699000	0.698	668000	0.698	659000	0.698	613000	0.698	606000	0.698	634000	0.698	628000	1.745	717600	1.745	697200	1.745	637600	1.047	669333	1.047	672000	1.047	665333	1.047	672667	0.698	629000	0.698	645000
1.7475	570800	1.7475	552000	1.7475	579600	1.7475	511600	1.0485	638667	1.0485	694667	1.0485	649333	1.0485	637333	0.699	709000	0.699	651000	0.699	665000	0.699	626000	0.699	630000	0.699	626000	0.699	596000	0.699	620000	1.7475	682800	1.7475	723200	1.7475	669200	1.0485	662000	1.0485	694667	1.0485	672000	1.0485	584000	0.699	632000	0.699	660000
1.75	582400	1.75	571600	1.75	551600	1.75	536400	1.05	696667	1.05	667333	1.05	628000	1.05	604667	0.7	666000	0.7	636000	0.7	679000	0.7	592000	0.7	627000	0.7	643000	0.7	588000	0.7	555000	1.75	624800	1.75	693200	1.75	622000	1.05	700667	1.05	690667	1.05	674000	1.05	625333	0.7	651000	0.7	609000
1.7525	582000	1.7525	572400	1.7525	540400	1.7525	529600	1.0515	709333	1.0515	668667	1.0515	668000	1.0515	600667	0.701	662000	0.701	637000	0.701	681000	0.701	611000	0.701	640000	0.701	595000	0.701	623000	0.701	544000	1.7525	693600	1.7525	707600	1.7525	644000	1.0515	698667	1.0515	664000	1.0515	656667	1.0515	683333	0.701	644000	0.701	620000
1.755	556400	1.755	616400	1.755	547600	1.755	545200	1.053	686667	1.053	664667	1.053	674667	1.053	612000	0.702	653000	0.702	674000	0.702	677000	0.702	620000	0.702	654000	0.702	640000	0.702	634000	0.702	612000	1.755	679200	1.755	721600	1.755	638400	1.053	704667	1.053	641333	1.053	675333	1.053	628000	0.702	651000	0.702	646000
1.7575	574800	1.7575	556800	1.7575	578000	1.7575	512400	1.0545	676000	1.0545	681333	1.0545	652000	1.0545	593333	0.703	655000	0.703	714000	0.703	692000	0.703	662000	0.703	649000	0.703	626000	0.703	643000	0.703	594000	1.7575	694400	1.7575	698000	1.7575	614000	1.0545	655333	1.0545	612667	1.0545	659333	1.0545	619333	0.703	660000	0.703	652000
1.76	532400	1.76	550000	1.76	574400	1.76	532000	1.056	652000	1.056	673333	1.056	672000	1.056	610667	0.704	753000	0.704	717000	0.704	696000	0.704	664000	0.704	628000	0.704	594000	0.704	576000	0.704	584000	1.76	657200	1.76	720800	1.76	626800	1.056	686667	1.056	653333	1.056	682000	1.056	636667	0.704	662000	0.704	679000
1.7625	562400	1.7625	588400	1.7625	565600	1.7625	538000	1.0575	670667	1.0575	681333	1.0575	658000	1.0575	650667	0.705	655000	0.705	741000	0.705	666000	0.705	590000	0.705	618000	0.705	639000	0.705	670000	0.705	584000	1.7625	700800	1.7625	703600	1.7625	627600	1.0575	689333	1.0575	672000	1.0575	700667	1.0575	622667	0.705	628000	0.705	642000
1.765	572400	1.765	590400	1.765	568400	1.765	536800	1.059	710667	1.059	647333	1.059	632000	1.059	646000	0.706	671000	0.706	685000	0.706	669000	0.706	654000	0.706	639000	0.706	620000	0.706	641000	0.706	579000	1.765	664400	1.765	704800	1.765	633200	1.059	650667	1.059	659333	1.059	648000	1.059	608667	0.706	634000	0.706	616000
1.7675	589200	1.7675	576800	1.7675	538000	1.7675	492000	1.0605	645333	1.0605	675333	1.0605	678667	1.0605	620000	0.707	667000	0.707	697000	0.707	703000	0.707	649000	0.707	639000	0.707	642000	0.707	616000	0.707	614000	1.7675	654800	1.7675	676800	1.7675	654800	1.0605	683333	1.0605	655333	1.0605	657333	1.0605	623333	0.707	629000	0.707	651000
1.77	598400	1.77	550000	1.77	572800	1.77	552000	1.062	700667	1.062	696667	1.062	683333	1.062	679333	0.708	667000	0.708	685000	0.708	648000	0.708	669000	0.708	674000	0.708	604000	0.708	633000	0.708	618000	1.77	691600	1.77	694000	1.77	624400	1.062	665333	1.062	606000	1.062	656000	1.062	642000	0.708	621000	0.708	630000
1.7725	574400	1.7725	554800	1.7725	539200	1.7725	534000	1.0635	666667	1.0635	693333	1.0635	680667	1.0635	612000	0.709	659000	0.709	669000	0.709	703000	0.709	661000	0.709	597000	0.709	590000	0.709	562000	0.709	608000	1.7725	669200	1.7725	673600	1.7725	650000	1.0635	695333	1.0635	657333	1.0635	638000	1.0635	628667	0.709	615000	0.709	601000
1.775	556400	1.775	590800	1.775	586000	1.775	518000	1.065	648667	1.065	687333	1.065	680000	1.065	612667	0.71	658000	0.71	662000	0.71	651000	0.71	610000	0.71	628000	0.71	550000	0.71	607000	0.71	604000	1.775	691600	1.775	697200	1.775	628800	1.065	718667	1.065	638667	1.065	646000	1.065	624000	0.71	661000	0.71	651000
1.7775	560000	1.7775	563600	1.7775	553600	1.7775	533200	1.0665	640000	1.0665	677333	1.0665	620000	1.0665	655333	0.711	679000	0.711	686000	0.711	652000	0.711	614000	0.711	613000	0.711	609000	0.711	645000	0.711	606000	1.7775	698800	1.7775	666400	1.7775	609600	1.0665	682667	1.0665	688000	1.0665	662000	1.0665	602000	0.711	624000	0.711	641000
1.78	585600	1.78	605200	1.78	560400	1.78	533600	1.068	647333	1.068	646000	1.068	683333	1.068	616667	0.712	740000	0.712	711000	0.712	618000	0.712	607000	0.712	610000	0.712	613000	0.712	629000	0.712	627000	1.78	685600	1.78	727200	1.78	600800	1.068	673333	1.068	658667	1.068	661333	1.068	633333	0.712	633000	0.712	638000
1.7825	550400	1.7825	595600	1.7825	536400	1.7825	539600	1.0695	674667	1.0695	706667	1.0695	642667	1.0695	612000	0.713	703000	0.713	640000	0.713	670000	0.713	643000	0.713	650000	0.713	604000	0.713	636000	0.713	628000	1.7825	672400	1.7825	698000	1.7825	647200	1.0695	662667	1.0695	632667	1.0695	697333	1.0695	632000	0.713	595000	0.713	640000
1.785	561200	1.785	577600	1.785	582800	1.785	527200	1.071	647333	1.071	666000	1.071	678000	1.071	612667	0.714	710000	0.714	690000	0.714	628000	0.714	672000	0.714	605000	0.714	577000	0.714	615000	0.714	604000	1.785	656800	1.785	716400	1.785	620000	1.071	689333	1.071	636667	1.071	684667	1.071	652667	0.714	677000	0.714	677000
1.7875	600000	1.7875	585600	1.7875	557600	1.7875	558000	1.0725	694667	1.0725	705333	1.0725	709333	1.0725	601333	0.715	675000	0.715	646000	0.715	698000	0.715	615000	0.715	624000	0.715	601000	0.715	627000	0.715	622000	1.7875	691600	1.7875	728400	1.7875	615600	1.0725	695333	1.0725	634000	1.0725	661333	1.0725	628667	0.715	612000	0.715	707000
1.79	578000	1.79	571600	1.79	587600	1.79	510800	1.074	676000	1.074	628000	1.074	631333	1.074	621333	0.716	631000	0.716	654000	0.716	663000	0.716	647000	0.716	656000	0.716	588000	0.716	588000	0.716	604000	1.79	672800	1.79	718800	1.79	633600	1.074	676000	1.074	651333	1.074	621333	1.074	620667	0.716	666000	0.716	605000
1.7925	579200	1.7925	570400	1.7925	550000	1.7925	512800	1.0755	669333	1.0755	702667	1.0755	702667	1.0755	667333	0.717	654000	0.717	706000	0.717	713000	0.717	633000	0.717	615000	0.717	613000	0.717	640000	0.717	610000	1.7925	667600	1.7925	696800	1.7925	593600	1.0755	674000	1.0755	688000	1.0755	630000	1.0755	619333	0.717	671000	0.717	668000
1.795	568800	1.795	593600	1.795	546400	1.795	506000	1.077	694667	1.077	654667	1.077	638000	1.077	633333	0.718	663000	0.718	669000	0.718	683000	0.718	640000	0.718	636000	0.718	583000	0.718	624000	0.718	590000	1.795	662800	1.795	680400	1.795	645200	1.077	690000	1.077	669333	1.077	694667	1.077	574000	0.718	638000	0.718	634000
1.7975	574800	1.7975	583600	1.7975	554400	1.7975	549600	1.0785	652667	1.0785	655333	1.0785	674667	1.0785	634667	0.719	653000	0.719	685000	0.719	710000	0.719	611000	0.719	643000	0.719	655000	0.719	613000	0.719	587000	1.7975	649600	1.7975	656400	1.7975	625600	1.0785	651333	1.0785	697333	1.0785	664667	1.0785	622667	0.719	615000	0.719	626000
1.8	577200	1.8	571200	1.8	581600	1.8	524000	1.08	643333	1.08	664000	1.08	678667	1.08	622667	0.72	667000	0.72	656000	0.72	695000	0.72	674000	0.72	594000	0.72	649000	0.72	589000	0.72	596000	1.8	721200	1.8	694400	1.8	644800	1.08	653333	1.08	660000	1.08	670000	1.08	615333	0.72	655000	0.72	603000
1.8025	530000	1.8025	573600	1.8025	586000	1.8025	518800	1.0815	653333	1.0815	673333	1.0815	644667	1.0815	636000	0.721	686000	0.721	649000	0.721	664000	0.721	637000	0.721	689000	0.721	656000	0.721	607000	0.721	605000	1.8025	684400	1.8025	703200	1.8025	650800	1.0815	704000	1.0815	682000	1.0815	683333	1.0815	649333	0.721	651000	0.721	643000
1.805	574800	1.805	575600	1.805	563600	1.805	541600	1.083	649333	1.083	650000	1.083	657333	1.083	622667	0.722	638000	0.722	667000	0.722	663000	0.722	635000	0.722	635000	0.722	615000	0.722	606000	0.722	596000	1.805	671200	1.805	718800	1.805	619200	1.083	666000	1.083	692667	1.083	644000	1.083	634667	0.722	645000	0.722	673000
1.8075	582400	1.8075	554400	1.8075	558400	1.8075	536400	1.0845	686000	1.0845	689333	1.0845	694667	1.0845	659333	0.723	681000	0.723	674000	0.723	680000	0.723	634000	0.723	648000	0.723	608000	0.723	607000	0.723	563000	1.8075	660400	1.8075	695600	1.8075	638000	1.0845	664000	1.0845	659333	1.0845	654000	1.0845	620000	0.723	607000	0.723	640000
1.81	561600	1.81	547600	1.81	546000	1.81	524000	1.086	718667	1.086	696667	1.086	675333	1.086	618000	0.724	627000	0.724	685000	0.724	682000	0.724	663000	0.724	670000	0.724	607000	0.724	598000	0.724	593000	1.81	672000	1.81	691200	1.81	646400	1.086	645333	1.086	632667	1.086	631333	1.086	627333	0.724	622000	0.724	627000
1.8125	578400	1.8125	590400	1.8125	544800	1.8125	529600	1.0875	670000	1.0875	676000	1.0875	670667	1.0875	617333	0.725	684000	0.725	683000	0.725	675000	0.725	649000	0.725	627000	0.725	639000	0.725	601000	0.725	621000	1.8125	695600	1.8125	713600	1.8125	675200	1.0875	723333	1.0875	686667	1.0875	704667	1.0875	611333	0.725	638000	0.725	694000
1.815	552400	1.815	559600	1.815	568400	1.815	504400	1.089	660667	1.089	662000	1.089	711333	1.089	682667	0.726	664000	0.726	669000	0.726	667000	0.726	628000	0.726	626000	0.726	600000	0.726	632000	0.726	600000	1.815	700800	1.815	691600	1.815	646800	1.089	710000	1.089	652667	1.089	652667	1.089	598000	0.726	651000	0.726	641000
1.8175	552800	1.8175	570000	1.8175	546800	1.8175	544400	1.0905	686667	1.0905	712000	1.0905	652000	1.0905	631333	0.727	665000	0.727	720000	0.727	644000	0.727	620000	0.727	599000	0.727	626000	0.727	659000	0.727	614000	1.8175	693200	1.8175	722000	1.8175	630400	1.0905	712000	1.0905	641333	1.0905	640667	1.0905	648667	0.727	645000	0.727	619000
1.82	568800	1.82	562800	1.82	554000	1.82	520400	1.092	636000	1.092	674000	1.092	612000	1.092	624000	0.728	667000	0.728	652000	0.728	659000	0.728	646000	0.728	638000	0.728	638000	0.728	613000	0.728	581000	1.82	683600	1.82	696800	1.82	606800	1.092	708000	1.092	618000	1.092	654667	1.092	656000	0.728	672000	0.728	663000
1.8225	570000	1.8225	601200	1.8225	578400	1.8225	532400	1.0935	656667	1.0935	661333	1.0935	660000	1.0935	634667	0.729	654000	0.729	646000	0.729	723000	0.729	550000	0.729	616000	0.729	627000	0.729	632000	0.729	648000	1.8225	665600	1.8225	696800	1.8225	652400	1.0935	704667	1.0935	672667	1.0935	669333	1.0935	604667	0.729	614000	0.729	608000
1.825	572000	1.825	573200	1.825	545200	1.825	532400	1.095	660000	1.095	622000	1.095	639333	1.095	628000	0.73	710000	0.73	670000	0.73	666000	0.73	649000	0.73	678000	0.73	673000	0.73	651000	0.73	567000	1.825	699600	1.825	688400	1.825	632000	1.095	663333	1.095	662000	1.095	650667	1.095	636000	0.73	673000	0.73	666000
1.8275	567200	1.8275	577200	1.8275	563600	1.8275	491200	1.0965	678667	1.0965	654667	1.0965	655333	1.0965	644000	0.731	641000	0.731	652000	0.731	656000	0.731	647000	0.731	624000	0.731	653000	0.731	619000	0.731	568000	1.8275	692000	1.8275	686000	1.8275	618400	1.0965	679333	1.0965	650667	1.0965	677333	1.0965	618000	0.731	623000	0.731	621000
1.83	560000	1.83	580000	1.83	575600	1.83	509600	1.098	653333	1.098	677333	1.098	632000	1.098	672000	0.732	653000	0.732	651000	0.732	650000	0.732	614000	0.732	654000	0.732	610000	0.732	591000	0.732	557000	1.83	672800	1.83	672800	1.83	621200	1.098	649333	1.098	701333	1.098	684000	1.098	617333	0.732	632000	0.732	650000
1.8325	584400	1.8325	556000	1.8325	569600	1.8325	534400	1.0995	676000	1.0995	651333	1.0995	658667	1.0995	628000	0.733	677000	0.733	696000	0.733	699000	0.733	610000	0.733	648000	0.733	630000	0.733	596000	0.733	594000	1.8325	657600	1.8325	688000	1.8325	636000	1.0995	688667	1.0995	651333	1.0995	642667	1.0995	630000	0.733	651000	0.733	657000
1.835	572000	1.835	571600	1.835	586000	1.835	492000	1.101	658667	1.101	678667	1.101	675333	1.101	640000	0.734	696000	0.734	654000	0.734	697000	0.734	605000	0.734	692000	0.734	597000	0.734	659000	0.734	628000	1.835	688000	1.835	729200	1.835	680400	1.101	687333	1.101	672667	1.101	614667	1.101	624667	0.734	670000	0.734	634000
1.8375	592800	1.8375	572400	1.8375	579200	1.8375	543200	1.1025	639333	1.1025	690667	1.1025	652667	1.1025	632667	0.735	685000	0.735	699000	0.735	676000	0.735	622000	0.735	659000	0.735	583000	0.735	623000	0.735	627000	1.8375	690400	1.8375	700400	1.8375	626000	1.1025	673333	1.1025	674667	1.1025	648000	1.1025	614000	0.735	633000	0.735	583000
1.84	557600	1.84	582000	1.84	540800	1.84	509600	1.104	652000	1.104	690000	1.104	694000	1.104	670000	0.736	669000	0.736	646000	0.736	698000	0.736	622000	0.736	651000	0.736	603000	0.736	604000	0.736	611000	1.84	698400	1.84	680400	1.84	644400	1.104	676667	1.104	674000	1.104	675333	1.104	636000	0.736	650000	0.736	668000
1.8425	556800	1.8425	583200	1.8425	555200	1.8425	533200	1.1055	653333	1.1055	694667	1.1055	665333	1.1055	642667	0.737	611000	0.737	669000	0.737	659000	0.737	652000	0.737	653000	0.737	634000	0.737	604000	0.737	573000	1.8425	654400	1.8425	711600	1.8425	606400	1.1055	720667	1.1055	636667	1.1055	661333	1.1055	667333	0.737	640000	0.737	617000
1.845	549600	1.845	586400	1.845	594800	1.845	498400	1.107	669333	1.107	678667	1.107	660667	1.107	676000	0.738	680000	0.738	672000	0.738	642000	0.738	654000	0.738	611000	0.738	615000	0.738	582000	0.738	626000	1.845	666000	1.845	688400	1.845	616400	1.107	682667	1.107	664667	1.107	669333	1.107	604000	0.738	673000	0.738	650000
1.8475	546800	1.8475	595600	1.8475	545600	1.8475	491600	1.1085	678667	1.1085	686667	1.1085	665333	1.1085	618000	0.739	676000	0.739	668000	0.739	672000	0.739	638000	0.739	632000	0.739	653000	0.739	653000	0.739	595000	1.8475	681600	1.8475	685600	1.8475	619600	1.1085	708667	1.1085	654667	1.1085	688667	1.1085	650000	0.739	652000	0.739	680000
1.85	559200	1.85	590800	1.85	589200	1.85	537600	1.11	676667	1.11	666000	1.11	622000	1.11	632667	0.74	718000	0.74	677000	0.74	691000	0.74	673000	0.74	602000	0.74	635000	0.74	606000	0.74	600000	1.85	691600	1.85	692800	1.85	635600	1.11	645333	1.11	658000	1.11	624667	1.11	590000	0.74	654000	0.74	671000
1.8525	560400	1.8525	584000	1.8525	566400	1.8525	516000	1.1115	669333	1.1115	683333	1.1115	651333	1.1115	638000	0.741	662000	0.741	659000	0.741	684000	0.741	667000	0.741	560000	0.741	620000	0.741	617000	0.741	613000	1.8525	669200	1.8525	729200	1.8525	646400	1.1115	647333	1.1115	646667	1.1115	673333	1.1115	641333	0.741	637000	0.741	650000
1.855	578400	1.855	588800	1.855	586400	1.855	541600	1.113	620667	1.113	662000	1.113	658000	1.113	672667	0.742	699000	0.742	654000	0.742	671000	0.742	616000	0.742	627000	0.742	609000	0.742	660000	0.742	557000	1.855	679200	1.855	674800	1.855	626000	1.113	654000	1.113	664667	1.113	631333	1.113	602000	0.742	619000	0.742	635000
1.8575	576800	1.8575	579600	1.8575	557200	1.8575	522800	1.1145	648667	1.1145	674000	1.1145	700000	1.1145	627333	0.743	675000	0.743	670000	0.743	654000	0.743	635000	0.743	642000	0.743	600000	0.743	603000	0.743	578000	1.8575	662000	1.8575	704000	1.8575	641200	1.1145	652000	1.1145	669333	1.1145	650667	1.1145	588667	0.743	655000	0.743	621000
1.86	548800	1.86	557600	1.86	535600	1.86	535600	1.116	664000	1.116	647333	1.116	708000	1.116	592000	0.744	674000	0.744	663000	0.744	645000	0.744	615000	0.744	624000	0.744	601000	0.744	643000	0.744	578000	1.86	664400	1.86	700400	1.86	640400	1.116	672000	1.116	670667	1.116	669333	1.116	600000	0.744	655000	0.744	618000
1.8625	561200	1.8625	559600	1.8625	573200	1.8625	512000	1.1175	685333	1.1175	610000	1.1175	673333	1.1175	656667	0.745	693000	0.745	680000	0.745	655000	0.745	614000	0.745	629000	0.745	597000	0.745	597000	0.745	575000	1.8625	679600	1.8625	702000	1.8625	652400	1.1175	714000	1.1175	682667	1.1175	650000	1.1175	608000	0.745	641000	0.745	628000
1.865	552400	1.865	557200	1.865	547200	1.865	508000	1.119	660000	1.119	668667	1.119	676667	1.119	632667	0.746	686000	0.746	686000	0.746	647000	0.746	658000	0.746	624000	0.746	607000	0.746	625000	0.746	587000	1.865	674800	1.865	689600	1.865	626000	1.119	685333	1.119	666000	1.119	686667	1.119	624000	0.746	618000	0.746	662000
1.8675	572400	1.8675	563600	1.8675	574000	1.8675	535600	1.1205	682667	1.1205	658000	1.1205	678667	1.1205	592667	0.747	668000	0.747	715000	0.747	689000	0.747	657000	0.747	632000	0.747	626000	0.747	637000	0.747	563000	1.8675	683600	1.8675	703600	1.8675	639200	1.1205	673333	1.1205	677333	1.1205	690667	1.1205	610667	0.747	670000	0.747	670000
1.87	577600	1.87	560000	1.87	551200	1.87	520000	1.122	700000	1.122	666667	1.122	668000	1.122	643333	0.748	638000	0.748	650000	0.748	638000	0.748	635000	0.748	624000	0.748	611000	0.748	631000	0.748	596000	1.87	681600	1.87	709600	1.87	640800	1.122	703333	1.122	612000	1.122	690667	1.122	652667	0.748	684000	0.748	663000
1.8725	586800	1.8725	553200	1.8725	571600	1.8725	535600	1.1235	640000	1.1235	684000	1.1235	654000	1.1235	642000	0.749	670000	0.749	664000	0.749	689000	0.749	662000	0.749	656000	0.749	603000	0.749	606000	0.749	560000	1.8725	662800	1.8725	698800	1.8725	671200	1.1235	641333	1.1235	664667	1.1235	714000	1.1235	601333	0.749	634000	0.749	615000
1.875	557200	1.875	557200	1.875	550400	1.875	530000	1.125	660667	1.125	719333	1.125	652667	1.125	588000	0.75	660000	0.75	681000	0.75	693000	0.75	604000	0.75	649000	0.75	613000	0.75	632000	0.75	578000	1.875	679600	1.875	713600	1.875	616000	1.125	640000	1.125	642667	1.125	668000	1.125	610000	0.75	629000	0.75	642000
1.8775	578800	1.8775	589200	1.8775	584000	1.8775	502000	1.1265	710000	1.1265	679333	1.1265	638667	1.1265	632667	0.751	724000	0.751	644000	0.751	684000	0.751	648000	0.751	650000	0.751	633000	0.751	671000	0.751	560000	1.8775	696800	1.8775	698800	1.8775	625600	1.1265	656000	1.1265	672000	1.1265	687333	1.1265	627333	0.751	638000	0.751	630000
1.88	567600	1.88	568800	1.88	556000	1.88	529600	1.128	633333	1.128	640000	1.128	675333	1.128	626000	0.752	665000	0.752	678000	0.752	719000	0.752	636000	0.752	628000	0.752	588000	0.752	587000	0.752	627000	1.88	709200	1.88	700400	1.88	639600	1.128	682000	1.128	688667	1.128	636667	1.128	608667	0.752	650000	0.752	649000
1.8825	570400	1.8825	585200	1.8825	559600	1.8825	502000	1.1295	666000	1.1295	684000	1.1295	613333	1.1295	657333	0.753	655000	0.753	654000	0.753	687000	0.753	604000	0.753	672000	0.753	606000	0.753	655000	0.753	552000	1.8825	706800	1.8825	696000	1.8825	627200	1.1295	624000	1.1295	666667	1.1295	698000	1.1295	614000	0.753	624000	0.753	612000
1.885	548000	1.885	573200	1.885	551200	1.885	531200	1.131	676667	1.131	682667	1.131	675333	1.131	632667	0.754	676000	0.754	690000	0.754	678000	0.754	636000	0.754	660000	0.754	620000	0.754	648000	0.754	581000	1.885	684800	1.885	729200	1.885	640800	1.131	715333	1.131	635333	1.131	672000	1.131	643333	0.754	661000	0.754	681000
1.8875	571200	1.8875	585600	1.8875	552800	1.8875	534800	1.1325	640667	1.1325	642000	1.1325	671333	1.1325	643333	0.755	658000	0.755	685000	0.755	646000	0.755	661000	0.755	685000	0.755	605000	0.755	631000	0.755	602000	1.8875	707200	1.8875	682000	1.8875	618800	1.1325	678667	1.1325	658667	1.1325	672000	1.1325	667333	0.755	671000	0.755	626000
1.89	574800	1.89	553600	1.89	538000	1.89	539200	1.134	659333	1.134	662000	1.134	666000	1.134	649333	0.756	667000	0.756	701000	0.756	620000	0.756	645000	0.756	637000	0.756	594000	0.756	605000	0.756	573000	1.89	682800	1.89	661600	1.89	651600	1.134	673333	1.134	682667	1.134	663333	1.134	624000	0.756	611000	0.756	655000
1.8925	582800	1.8925	569600	1.8925	558000	1.8925	524400	1.1355	677333	1.1355	698000	1.1355	640000	1.1355	633333	0.757	666000	0.757	633000	0.757	695000	0.757	628000	0.757	685000	0.757	629000	0.757	630000	0.757	613000	1.8925	696800	1.8925	729600	1.8925	606800	1.1355	670667	1.1355	690667	1.1355	706000	1.1355	590000	0.757	617000	0.757	592000
1.895	587600	1.895	571600	1.895	535600	1.895	537200	1.137	669333	1.137	670000	1.137	668000	1.137	618000	0.758	663000	0.758	708000	0.758	670000	0.758	606000	0.758	623000	0.758	603000	0.758	627000	0.758	582000	1.895	688000	1.895	670400	1.895	615200	1.137	673333	1.137	673333	1.137	676667	1.137	614667	0.758	657000	0.758	632000
1.8975	564000	1.8975	563600	1.8975	541200	1.8975	530000	1.1385	704667	1.1385	652667	1.1385	658000	1.1385	586667	0.759	692000	0.759	670000	0.759	700000	0.759	643000	0.759	658000	0.759	634000	0.759	605000	0.759	598000	1.8975	661600	1.8975	710400	1.8975	635200	1.1385	647333	1.1385	658667	1.1385	668000	1.1385	612000	0.759	666000	0.759	684000
1.9	574000	1.9	549600	1.9	530800	1.9	542000	1.14	674667	1.14	646000	1.14	665333	1.14	596000	0.76	708000	0.76	649000	0.76	669000	0.76	647000	0.76	640000	0.76	674000	0.76	619000	0.76	565000	1.9	678400	1.9	702400	1.9	591600	1.14	708000	1.14	612667	1.14	653333	1.14	614667	0.76	626000	0.76	626000
1.9025	580000	1.9025	562800	1.9025	531600	1.9025	552800	1.1415	661333	1.1415	636000	1.1415	651333	1.1415	637333	0.761	688000	0.761	675000	0.761	661000	0.761	686000	0.761	607000	0.761	587000	0.761	612000	0.761	574000	1.9025	702000	1.9025	708000	1.9025	618400	1.1415	670667	1.1415	682667	1.1415	669333	1.1415	633333	0.761	601000	0.761	643000
1.905	595600	1.905	576000	1.905	520400	1.905	528000	1.143	679333	1.143	656000	1.143	646000	1.143	652667	0.762	679000	0.762	674000	0.762	631000	0.762	637000	0.762	637000	0.762	616000	0.762	654000	0.762	562000	1.905	684800	1.905	694000	1.905	654800	1.143	680000	1.143	662000	1.143	703333	1.143	592667	0.762	635000	0.762	614000
1.9075	568400	1.9075	572000	1.9075	566400	1.9075	524000	1.1445	658000	1.1445	623333	1.1445	672667	1.1445	613333	0.763	656000	0.763	636000	0.763	640000	0.763	617000	0.763	618000	0.763	675000	0.763	687000	0.763	561000	1.9075	674000	1.9075	685600	1.9075	631600	1.1445	692667	1.1445	680000	1.1445	714667	1.1445	618000	0.763	647000	0.763	652000
1.91	582800	1.91	574000	1.91	574000	1.91	529600	1.146	684667	1.146	664000	1.146	636000	1.146	619333	0.764	669000	0.764	669000	0.764	712000	0.764	644000	0.764	659000	0.764	610000	0.764	640000	0.764	606000	1.91	684000	1.91	696000	1.91	638400	1.146	655333	1.146	672000	1.146	649333	1.146	633333	0.764	627000	0.764	622000
1.9125	567200	1.9125	579600	1.9125	550400	1.9125	532800	1.1475	670667	1.1475	642667	1.1475	648000	1.1475	640667	0.765	682000	0.765	639000	0.765	697000	0.765	626000	0.765	623000	0.765	597000	0.765	605000	0.765	604000	1.9125	681600	1.9125	726400	1.9125	628000	1.1475	670000	1.1475	674000	1.1475	668000	1.1475	635333	0.765	599000	0.765	615000
1.915	598800	1.915	596400	1.915	586400	1.915	524800	1.149	692000	1.149	683333	1.149	689333	1.149	614667	0.766	676000	0.766	645000	0.766	656000	0.766	628000	0.766	680000	0.766	591000	0.766	636000	0.766	567000	1.915	686800	1.915	694000	1.915	624400	1.149	651333	1.149	706000	1.149	659333	1.149	646667	0.766	697000	0.766	601000
1.9175	542800	1.9175	592800	1.9175	533200	1.9175	535600	1.1505	690667	1.1505	682667	1.1505	639333	1.1505	630667	0.767	679000	0.767	675000	0.767	651000	0.767	644000	0.767	673000	0.767	634000	0.767	662000	0.767	589000	1.9175	680400	1.9175	672400	1.9175	631200	1.1505	706667	1.1505	662667	1.1505	654667	1.1505	594667	0.767	632000	0.767	621000
1.92	571200	1.92	560400	1.92	584400	1.92	537200	1.152	704000	1.152	684000	1.152	632667	1.152	658667	0.768	638000	0.768	646000	0.768	710000	0.768	626000	0.768	652000	0.768	600000	0.768	597000	0.768	571000	1.92	680800	1.92	717600	1.92	594000	1.152	715333	1.152	638667	1.152	641333	1.152	620000	0.768	657000	0.768	644000
1.9225	570000	1.9225	581200	1.9225	552000	1.9225	529600	1.1535	678667	1.1535	690000	1.1535	672667	1.1535	650667	0.769	679000	0.769	667000	0.769	670000	0.769	595000	0.769	653000	0.769	611000	0.769	653000	0.769	594000	1.9225	688400	1.9225	683600	1.9225	639200	1.1535	691333	1.1535	687333	1.1535	670000	1.1535	628667	0.769	609000	0.769	644000
1.925	520000	1.925	567200	1.925	581600	1.925	528400	1.155	674667	1.155	670667	1.155	670000	1.155	624667	0.77	662000	0.77	656000	0.77	692000	0.77	626000	0.77	608000	0.77	563000	0.77	640000	0.77	578000	1.925	694800	1.925	703200	1.925	636000	1.155	682667	1.155	639333	1.155	658667	1.155	613333	0.77	654000	0.77	636000
1.9275	562800	1.9275	610000	1.9275	540400	1.9275	541200	1.1565	651333	1.1565	694667	1.1565	694000	1.1565	628667	0.771	693000	0.771	684000	0.771	657000	0.771	628000	0.771	675000	0.771	609000	0.771	647000	0.771	596000	1.9275	688800	1.9275	686800	1.9275	627200	1.1565	669333	1.1565	662667	1.1565	690667	1.1565	615333	0.771	673000	0.771	653000
1.93	573200	1.93	587200	1.93	520800	1.93	540800	1.158	659333	1.158	680667	1.158	640000	1.158	624000	0.772	672000	0.772	660000	0.772	679000	0.772	661000	0.772	605000	0.772	610000	0.772	564000	0.772	570000	1.93	686400	1.93	673600	1.93	655200	1.158	654667	1.158	700667	1.158	672000	1.158	676667	0.772	657000	0.772	643000
1.9325	588000	1.9325	562800	1.9325	572800	1.9325	542800	1.1595	685333	1.1595	636000	1.1595	684000	1.1595	674000	0.773	663000	0.773	686000	0.773	662000	0.773	654000	0.773	633000	0.773	628000	0.773	626000	0.773	601000	1.9325	646400	1.9325	688000	1.9325	650000	1.1595	683333	1.1595	661333	1.1595	660000	1.1595	616667	0.773	647000	0.773	660000
1.935	582800	1.935	585600	1.935	555200	1.935	518800	1.161	668000	1.161	664000	1.161	658667	1.161	614000	0.774	645000	0.774	670000	0.774	679000	0.774	606000	0.774	638000	0.774	619000	0.774	586000	0.774	608000	1.935	679600	1.935	695600	1.935	640800	1.161	674000	1.161	634000	1.161	670667	1.161	630667	0.774	655000	0.774	642000
1.9375	566800	1.9375	586000	1.9375	556400	1.9375	525600	1.1625	667333	1.1625	661333	1.1625	670667	1.1625	600000	0.775	654000	0.775	686000	0.775	644000	0.775	635000	0.775	613000	0.775	619000	0.775	589000	0.775	570000	1.9375	671600	1.9375	708400	1.9375	645600	1.1625	693333	1.1625	667333	1.1625	662000	1.1625	591333	0.775	686000	0.775	608000
1.94	562800	1.94	590000	1.94	545200	1.94	523600	1.164	650000	1.164	693333	1.164	657333	1.164	638000	0.776	622000	0.776	629000	0.776	654000	0.776	621000	0.776	633000	0.776	647000	0.776	600000	0.776	636000	1.94	694800	1.94	687200	1.94	658800	1.164	656667	1.164	667333	1.164	689333	1.164	614000	0.776	666000	0.776	630000
1.9425	569200	1.9425	565200	1.9425	555200	1.9425	510800	1.1655	677333	1.1655	634667	1.1655	651333	1.1655	631333	0.777	687000	0.777	640000	0.777	653000	0.777	608000	0.777	697000	0.777	613000	0.777	601000	0.777	602000	1.9425	712800	1.9425	678000	1.9425	657200	1.1655	658000	1.1655	686000	1.1655	668667	1.1655	634667	0.777	642000	0.777	617000
1.945	554800	1.945	584000	1.945	527200	1.945	546000	1.167	682000	1.167	637333	1.167	644000	1.167	665333	0.778	616000	0.778	700000	0.778	672000	0.778	640000	0.778	591000	0.778	604000	0.778	594000	0.778	571000	1.945	692000	1.945	686800	1.945	637200	1.167	715333	1.167	670667	1.167	646667	1.167	610000	0.778	610000	0.778	677000
1.9475	549600	1.9475	584400	1.9475	565200	1.9475	537200	1.1685	658000	1.1685	669333	1.1685	664667	1.1685	638667	0.779	655000	0.779	636000	0.779	654000	0.779	620000	0.779	626000	0.779	666000	0.779	614000	0.779	585000	1.9475	696800	1.9475	690400	1.9475	628400	1.1685	699333	1.1685	662000	1.1685	659333	1.1685	597333	0.779	634000	0.779	626000
1.95	584400	1.95	579200	1.95	551600	1.95	519600	1.17	685333	1.17	676667	1.17	655333	1.17	648667	0.78	690000	0.78	701000	0.78	612000	0.78	628000	0.78	583000	0.78	646000	0.78	630000	0.78	592000	1.95	684000	1.95	686400	1.95	652800	1.17	696667	1.17	640667	1.17	716000	1.17	605333	0.78	639000	0.78	666000
1.9525	522800	1.9525	600800	1.9525	579200	1.9525	539200	1.1715	693333	1.1715	685333	1.1715	626667	1.1715	671333	0.781	642000	0.781	645000	0.781	655000	0.781	662000	0.781	614000	0.781	625000	0.781	627000	0.781	568000	1.9525	650000	1.9525	672400	1.9525	631600	1.1715	678667	1.1715	689333	1.1715	647333	1.1715	634667	0.781	616000	0.781	644000
1.955	584400	1.955	561600	1.955	580400	1.955	540800	1.173	699333	1.173	671333	1.173	686000	1.173	638667	0.782	664000	0.782	681000	0.782	698000	0.782	650000	0.782	662000	0.782	648000	0.782	664000	0.782	588000	1.955	717200	1.955	688400	1.955	642000	1.173	654667	1.173	654667	1.173	658000	1.173	644667	0.782	607000	0.782	691000
1.9575	597600	1.9575	565600	1.9575	572400	1.9575	547600	1.1745	684667	1.1745	691333	1.1745	680667	1.1745	616667	0.783	663000	0.783	620000	0.783	630000	0.783	641000	0.783	658000	0.783	636000	0.783	649000	0.783	555000	1.9575	690400	1.9575	706000	1.9575	630000	1.1745	696667	1.1745	697333	1.1745	686000	1.1745	634000	0.783	669000	0.783	633000
1.96	584400	1.96	590000	1.96	546400	1.96	526000	1.176	650667	1.176	655333	1.176	642000	1.176	628000	0.784	644000	0.784	715000	0.784	675000	0.784	681000	0.784	631000	0.784	618000	0.784	599000	0.784	599000	1.96	673600	1.96	688000	1.96	647600	1.176	676000	1.176	650667	1.176	690000	1.176	662667	0.784	634000	0.784	608000
1.9625	576000	1.9625	542000	1.9625	544400	1.9625	524800	1.1775	662000	1.1775	642000	1.1775	668667	1.1775	683333	0.785	648000	0.785	662000	0.785	653000	0.785	629000	0.785	640000	0.785	648000	0.785	627000	0.785	624000	1.9625	670400	1.9625	702000	1.9625	646000	1.1775	676667	1.1775	664667	1.1775	642000	1.1775	640667	0.785	622000	0.785	661000
1.965	559600	1.965	562400	1.965	555600	1.965	517600	1.179	613333	1.179	648667	1.179	704000	1.179	636667	0.786	645000	0.786	654000	0.786	711000	0.786	623000	0.786	669000	0.786	638000	0.786	639000	0.786	603000	1.965	669600	1.965	708400	1.965	631600	1.179	669333	1.179	651333	1.179	714000	1.179	620000	0.786	626000	0.786	686000
1.9675	561600	1.9675	546400	1.9675	538400	1.9675	521200	1.1805	669333	1.1805	641333	1.1805	677333	1.1805	684667	0.787	683000	0.787	629000	0.787	664000	0.787	641000	0.787	668000	0.787	628000	0.787	625000	0.787	585000	1.9675	676800	1.9675	690400	1.9675	643200	1.1805	670000	1.1805	680000	1.1805	676000	1.1805	632000	0.787	625000	0.787	641000
1.97	587200	1.97	584800	1.97	561200	1.97	541200	1.182	683333	1.182	658667	1.182	660000	1.182	589333	0.788	682000	0.788	668000	0.788	660000	0.788	645000	0.788	620000	0.788	672000	0.788	662000	0.788	625000	1.97	678800	1.97	690000	1.97	639200	1.182	650667	1.182	656000	1.182	656667	1.182	602667	0.788	663000	0.788	646000
1.9725	608000	1.9725	573600	1.9725	542800	1.9725	500800	1.1835	701333	1.1835	668667	1.1835	667333	1.1835	629333	0.789	673000	0.789	665000	0.789	683000	0.789	623000	0.789	622000	0.789	635000	0.789	623000	0.789	588000	1.9725	653600	1.9725	710400	1.9725	636800	1.1835	663333	1.1835	644000	1.1835	660667	1.1835	642000	0.789	632000	0.789	665000
1.975	555200	1.975	565200	1.975	538400	1.975	507600	1.185	693333	1.185	656000	1.185	655333	1.185	629333	0.79	652000	0.79	713000	0.79	657000	0.79	610000	0.79	657000	0.79	581000	0.79	612000	0.79	577000	1.975	665600	1.975	682000	1.975	637200	1.185	634000	1.185	674667	1.185	648000	1.185	609333	0.79	663000	0.79	654000
1.9775	582800	1.9775	575600	1.9775	551200	1.9775	518800	1.1865	650000	1.1865	646000	1.1865	680000	1.1865	617333	0.791	657000	0.791	640000	0.791	659000	0.791	668000	0.791	646000	0.791	606000	0.791	634000	0.791	621000	1.9775	684800	1.9775	690800	1.9775	635600	1.1865	702667	1.1865	631333	1.1865	661333	1.1865	614000	0.791	596000	0.791	607000
1.98	566800	1.98	584000	1.98	560000	1.98	539600	1.188	686000	1.188	708667	1.188	688000	1.188	622667	0.792	619000	0.792	628000	0.792	663000	0.792	629000	0.792	607000	0.792	661000	0.792	618000	0.792	601000	1.98	706800	1.98	697200	1.98	641600	1.188	697333	1.188	651333	1.188	680000	1.188	634667	0.792	626000	0.792	619000
1.9825	562800	1.9825	568800	1.9825	538800	1.9825	540400	1.1895	708667	1.1895	630667	1.1895	623333	1.1895	614667	0.793	649000	0.793	672000	0.793	653000	0.793	616000	0.793	646000	0.793	589000	0.793	602000	0.793	606000	1.9825	664000	1.9825	738400	1.9825	672000	1.1895	675333	1.1895	658000	1.1895	685333	1.1895	642667	0.793	633000	0.793	601000
1.985	558000	1.985	584400	1.985	565600	1.985	496400	1.191	681333	1.191	677333	1.191	634000	1.191	627333	0.794	682000	0.794	687000	0.794	657000	0.794	609000	0.794	663000	0.794	589000	0.794	653000	0.794	573000	1.985	693200	1.985	741600	1.985	597600	1.191	682000	1.191	621333	1.191	631333	1.191	580667	0.794	617000	0.794	642000
1.9875	580000	1.9875	554800	1.9875	571600	1.9875	532400	1.1925	674667	1.1925	701333	1.1925	658000	1.1925	639333	0.795	683000	0.795	636000	0.795	662000	0.795	599000	0.795	639000	0.795	603000	0.795	616000	0.795	561000	1.9875	702800	1.9875	694400	1.9875	652000	1.1925	678667	1.1925	633333	1.1925	645333	1.1925	585333	0.795	639000	0.795	625000
1.99	582000	1.99	595600	1.99	545600	1.99	514000	1.194	623333	1.194	650000	1.194	632000	1.194	630000	0.796	678000	0.796	633000	0.796	746000	0.796	639000	0.796	620000	0.796	640000	0.796	637000	0.796	563000	1.99	695200	1.99	716800	1.99	668000	1.194	693333	1.194	658000	1.194	665333	1.194	622667	0.796	673000	0.796	652000
1.9925	552000	1.9925	585600	1.9925	555200	1.9925	525200	1.1955	678000	1.1955	688000	1.1955	661333	1.1955	614667	0.797	695000	0.797	717000	0.797	669000	0.797	637000	0.797	658000	0.797	623000	0.797	634000	0.797	601000	1.9925	668400	1.9925	712400	1.9925	647200	1.1955	702667	1.1955	655333	1.1955	633333	1.1955	622667	0.797	646000	0.797	688000
1.995	543200	1.995	598400	1.995	574400	1.995	500400	1.197	712000	1.197	693333	1.197	652667	1.197	626000	0.798	672000	0.798	676000	0.798	599000	0.798	621000	0.798	568000	0.798	618000	0.798	605000	0.798	602000	1.995	682400	1.995	688000	1.995	622400	1.197	694667	1.197	684667	1.197	648667	1.197	606667	0.798	698000	0.798	680000
1.9975	572400	1.9975	575600	1.9975	546000	1.9975	511200	1.1985	658000	1.1985	647333	1.1985	665333	1.1985	628667	0.799	703000	0.799	633000	0.799	630000	0.799	646000	0.799	689000	0.799	643000	0.799	631000	0.799	603000	1.9975	681200	1.9975	684400	1.9975	675200	1.1985	657333	1.1985	643333	1.1985	667333	1.1985	598000	0.799	587000	0.799	673000
2	552400	2	570800	2	527600	2	525600	1.2	667333	1.2	666000	1.2	654000	1.2	619333	0.8	749000	0.8	683000	0.8	662000	0.8	596000	0.8	652000	0.8	615000	0.8	628000	0.8	587000	2	674800	2	679600	2	646800	1.2	707333	1.2	646667	1.2	658000	1.2	618000	0.8	642000	0.8	611000
2.0025	571200	2.0025	571200	2.0025	548400	2.0025	517600	1.2015	617333	1.2015	687333	1.2015	664667	1.2015	590000	0.801	657000	0.801	614000	0.801	676000	0.801	656000	0.801	612000	0.801	601000	0.801	600000	0.801	576000	2.0025	698000	2.0025	685200	2.0025	624800	1.2015	706667	1.2015	663333	1.2015	670000	1.2015	607333	0.801	581000	0.801	665000
2.005	572800	2.005	595200	2.005	558000	2.005	522400	1.203	681333	1.203	661333	1.203	692000	1.203	622667	0.802	677000	0.802	644000	0.802	667000	0.802	631000	0.802	659000	0.802	615000	0.802	652000	0.802	619000	2.005	660000	2.005	717200	2.005	616800	1.203	661333	1.203	681333	1.203	666000	1.203	620000	0.802	655000	0.802	653000
2.0075	572400	2.0075	562000	2.0075	556000	2.0075	564800	1.2045	700667	1.2045	664000	1.2045	656667	1.2045	656000	0.803	691000	0.803	672000	0.803	660000	0.803	617000	0.803	639000	0.803	598000	0.803	659000	0.803	579000	2.0075	678800	2.0075	678800	2.0075	657600	1.2045	677333	1.2045	636000	1.2045	672667	1.2045	621333	0.803	691000	0.803	613000
2.01	592800	2.01	579200	2.01	542800	2.01	506400	1.206	678000	1.206	674000	1.206	674667	1.206	659333	0.804	675000	0.804	712000	0.804	692000	0.804	603000	0.804	621000	0.804	631000	0.804	630000	0.804	571000	2.01	672800	2.01	678800	2.01	636800	1.206	704000	1.206	646000	1.206	645333	1.206	593333	0.804	683000	0.804	649000
2.0125	566400	2.0125	587200	2.0125	551600	2.0125	535200	1.2075	664000	1.2075	682000	1.2075	690667	1.2075	620000	0.805	647000	0.805	726000	0.805	703000	0.805	638000	0.805	676000	0.805	629000	0.805	655000	0.805	569000	2.0125	661600	2.0125	708400	2.0125	636800	1.2075	700667	1.2075	676000	1.2075	666667	1.2075	630000	0.805	654000	0.805	652000
2.015	588400	2.015	576000	2.015	560800	2.015	556000	1.209	668000	1.209	640667	1.209	628000	1.209	646667	0.806	652000	0.806	648000	0.806	653000	0.806	669000	0.806	614000	0.806	609000	0.806	604000	0.806	589000	2.015	680000	2.015	676400	2.015	653600	1.209	642667	1.209	638000	1.209	680000	1.209	625333	0.806	609000	0.806	648000
2.0175	575600	2.0175	594000	2.0175	558000	2.0175	520000	1.2105	691333	1.2105	671333	1.2105	663333	1.2105	612667	0.807	648000	0.807	700000	0.807	699000	0.807	612000	0.807	663000	0.807	594000	0.807	649000	0.807	584000	2.0175	670000	2.0175	735200	2.0175	616400	1.2105	682667	1.2105	690667	1.2105	650000	1.2105	655333	0.807	592000	0.807	655000
2.02	567600	2.02	592000	2.02	549200	2.02	540400	1.212	666667	1.212	663333	1.212	669333	1.212	632000	0.808	640000	0.808	653000	0.808	682000	0.808	616000	0.808	671000	0.808	656000	0.808	660000	0.808	620000	2.02	689600	2.02	738400	2.02	638000	1.212	699333	1.212	659333	1.212	653333	1.212	600667	0.808	612000	0.808	627000
2.0225	579600	2.0225	575200	2.0225	580800	2.0225	552800	1.2135	654000	1.2135	678667	1.2135	648667	1.2135	616667	0.809	651000	0.809	664000	0.809	662000	0.809	663000	0.809	619000	0.809	630000	0.809	594000	0.809	616000	2.0225	670800	2.0225	712000	2.0225	618000	1.2135	648667	1.2135	648000	1.2135	664667	1.2135	638667	0.809	656000	0.809	615000
2.025	557600	2.025	593600	2.025	582000	2.025	532400	1.215	667333	1.215	664000	1.215	644000	1.215	690667	0.81	666000	0.81	651000	0.81	672000	0.81	623000	0.81	682000	0.81	619000	0.81	602000	0.81	551000	2.025	702800	2.025	696000	2.025	638400	1.215	648667	1.215	667333	1.215	658667	1.215	668667	0.81	649000	0.81	634000
2.0275	581600	2.0275	547200	2.0275	562000	2.0275	513600	1.2165	698000	1.2165	671333	1.2165	655333	1.2165	608667	0.811	685000	0.811	632000	0.811	631000	0.811	586000	0.811	617000	0.811	636000	0.811	666000	0.811	590000	2.0275	688800	2.0275	698800	2.0275	619600	1.2165	686000	1.2165	649333	1.2165	662000	1.2165	604667	0.811	643000	0.811	605000
2.03	562800	2.03	581200	2.03	559200	2.03	515600	1.218	678667	1.218	648000	1.218	638667	1.218	631333	0.812	663000	0.812	665000	0.812	674000	0.812	641000	0.812	620000	0.812	597000	0.812	614000	0.812	573000	2.03	672400	2.03	700000	2.03	629200	1.218	672000	1.218	664000	1.218	669333	1.218	626667	0.812	656000	0.812	625000
2.0325	548800	2.0325	546400	2.0325	545600	2.0325	519600	1.2195	669333	1.2195	646000	1.2195	699333	1.2195	597333	0.813	721000	0.813	687000	0.813	725000	0.813	697000	0.813	608000	0.813	607000	0.813	622000	0.813	603000	2.0325	708000	2.0325	711600	2.0325	630000	1.2195	656000	1.2195	641333	1.2195	640667	1.2195	645333	0.813	613000	0.813	648000
2.035	575200	2.035	572400	2.035	549600	2.035	543200	1.221	682667	1.221	718667	1.221	672667	1.221	596667	0.814	692000	0.814	625000	0.814	714000	0.814	629000	0.814	612000	0.814	613000	0.814	627000	0.814	628000	2.035	687600	2.035	676800	2.035	629200	1.221	672667	1.221	666000	1.221	641333	1.221	617333	0.814	653000	0.814	660000
2.0375	599600	2.0375	567600	2.0375	555200	2.0375	552400	1.2225	649333	1.2225	673333	1.2225	660000	1.2225	637333	0.815	638000	0.815	677000	0.815	672000	0.815	651000	0.815	628000	0.815	611000	0.815	665000	0.815	600000	2.0375	687200	2.0375	682800	2.0375	635200	1.2225	687333	1.2225	652000	1.2225	663333	1.2225	572000	0.815	637000	0.815	681000
2.04	567600	2.04	582000	2.04	589200	2.04	521200	1.224	653333	1.224	644000	1.224	638000	1.224	626000	0.816	609000	0.816	684000	0.816	719000	0.816	631000	0.816	645000	0.816	607000	0.816	597000	0.816	615000	2.04	704800	2.04	676400	2.04	642000	1.224	670667	1.224	653333	1.224	681333	1.224	611333	0.816	644000	0.816	668000
2.0425	598400	2.0425	567200	2.0425	536000	2.0425	532800	1.2255	642667	1.2255	626667	1.2255	680000	1.2255	653333	0.817	725000	0.817	662000	0.817	688000	0.817	618000	0.817	638000	0.817	586000	0.817	626000	0.817	623000	2.0425	696800	2.0425	683200	2.0425	617200	1.2255	669333	1.2255	654667	1.2255	675333	1.2255	610667	0.817	654000	0.817	702000
2.045	572800	2.045	546000	2.045	541600	2.045	534000	1.227	650000	1.227	658667	1.227	668667	1.227	644000	0.818	700000	0.818	691000	0.818	679000	0.818	622000	0.818	590000	0.818	598000	0.818	629000	0.818	589000	2.045	703200	2.045	684800	2.045	655600	1.227	667333	1.227	648667	1.227	688667	1.227	690000	0.818	645000	0.818	669000
2.0475	598800	2.0475	598000	2.0475	546800	2.0475	527200	1.2285	642667	1.2285	680000	1.2285	659333	1.2285	636000	0.819	696000	0.819	622000	0.819	663000	0.819	664000	0.819	584000	0.819	661000	0.819	624000	0.819	622000	2.0475	690800	2.0475	682400	2.0475	630400	1.2285	703333	1.2285	669333	1.2285	679333	1.2285	637333	0.819	627000	0.819	645000
2.05	524400	2.05	582000	2.05	548800	2.05	530400	1.23	692667	1.23	680667	1.23	642667	1.23	646667	0.82	621000	0.82	632000	0.82	658000	0.82	658000	0.82	652000	0.82	608000	0.82	593000	0.82	553000	2.05	686400	2.05	715600	2.05	644000	1.23	692000	1.23	655333	1.23	690667	1.23	622000	0.82	671000	0.82	655000
2.0525	562000	2.0525	572000	2.0525	549600	2.0525	524400	1.2315	688667	1.2315	635333	1.2315	661333	1.2315	646000	0.821	663000	0.821	640000	0.821	726000	0.821	656000	0.821	633000	0.821	628000	0.821	631000	0.821	580000	2.0525	656800	2.0525	694000	2.0525	632000	1.2315	685333	1.2315	664000	1.2315	614667	1.2315	593333	0.821	611000	0.821	632000
2.055	596400	2.055	569200	2.055	573600	2.055	518800	1.233	680000	1.233	695333	1.233	656667	1.233	633333	0.822	676000	0.822	649000	0.822	738000	0.822	658000	0.822	613000	0.822	665000	0.822	631000	0.822	555000	2.055	669600	2.055	682800	2.055	604000	1.233	660667	1.233	676667	1.233	673333	1.233	614000	0.822	646000	0.822	668000
2.0575	540400	2.0575	586000	2.0575	546000	2.0575	501600	1.2345	644667	1.2345	652000	1.2345	672000	1.2345	597333	0.823	665000	0.823	645000	0.823	719000	0.823	631000	0.823	601000	0.823	622000	0.823	649000	0.823	585000	2.0575	667200	2.0575	713200	2.0575	633200	1.2345	660667	1.2345	675333	1.2345	638000	1.2345	654000	0.823	620000	0.823	652000
2.06	563600	2.06	600400	2.06	566800	2.06	518000	1.236	635333	1.236	656667	1.236	677333	1.236	614000	0.824	650000	0.824	671000	0.824	654000	0.824	601000	0.824	646000	0.824	593000	0.824	600000	0.824	635000	2.06	697600	2.06	677200	2.06	659200	1.236	670000	1.236	633333	1.236	655333	1.236	624000	0.824	642000	0.824	647000
2.0625	566800	2.0625	564800	2.0625	568000	2.0625	544400	1.2375	680667	1.2375	655333	1.2375	646667	1.2375	622000	0.825	636000	0.825	643000	0.825	694000	0.825	616000	0.825	682000	0.825	605000	0.825	608000	0.825	626000	2.0625	669200	2.0625	692400	2.0625	654000	1.2375	682667	1.2375	627333	1.2375	670667	1.2375	606000	0.825	677000	0.825	593000
2.065	556400	2.065	563200	2.065	545600	2.065	521600	1.239	664667	1.239	690000	1.239	643333	1.239	613333	0.826	685000	0.826	643000	0.826	695000	0.826	654000	0.826	667000	0.826	635000	0.826	610000	0.826	595000	2.065	675200	2.065	701200	2.065	632000	1.239	663333	1.239	644000	1.239	674000	1.239	602667	0.826	612000	0.826	604000
2.0675	598800	2.0675	588400	2.0675	560000	2.0675	520400	1.2405	699333	1.2405	674000	1.2405	674000	1.2405	633333	0.827	632000	0.827	697000	0.827	684000	0.827	602000	0.827	656000	0.827	595000	0.827	626000	0.827	592000	2.0675	659600	2.0675	705600	2.0675	622800	1.2405	644667	1.2405	640000	1.2405	662667	1.2405	604000	0.827	627000	0.827	612000
2.07	558800	2.07	572800	2.07	544400	2.07	523600	1.242	679333	1.242	658667	1.242	656667	1.242	634000	0.828	672000	0.828	671000	0.828	707000	0.828	639000	0.828	634000	0.828	661000	0.828	600000	0.828	561000	2.07	654400	2.07	702400	2.07	611200	1.242	652000	1.242	622000	1.242	644000	1.242	596667	0.828	646000	0.828	650000
2.0725	571600	2.0725	566000	2.0725	583600	2.0725	500400	1.2435	681333	1.2435	671333	1.2435	690000	1.2435	624000	0.829	674000	0.829	690000	0.829	667000	0.829	702000	0.829	614000	0.829	604000	0.829	630000	0.829	583000	2.0725	667600	2.0725	723200	2.0725	617200	1.2435	704000	1.2435	654667	1.2435	660667	1.2435	636667	0.829	639000	0.829	677000
2.075	573600	2.075	574400	2.075	545200	2.075	534000	1.245	702667	1.245	668000	1.245	647333	1.245	624000	0.83	606000	0.83	694000	0.83	674000	0.83	665000	0.83	656000	0.83	638000	0.83	636000	0.83	596000	2.075	670400	2.075	727200	2.075	644000	1.245	696000	1.245	640000	1.245	642000	1.245	644000	0.83	609000	0.83	647000
2.0775	595200	2.0775	549200	2.0775	553200	2.0775	504800	1.2465	640000	1.2465	658000	1.2465	674667	1.2465	620000	0.831	624000	0.831	662000	0.831	665000	0.831	598000	0.831	644000	0.831	622000	0.831	602000	0.831	612000	2.0775	709200	2.0775	665600	2.0775	644400	1.2465	673333	1.2465	657333	1.2465	691333	1.2465	583333	0.831	645000	0.831	611000
2.08	572000	2.08	573200	2.08	559600	2.08	513200	1.248	654667	1.248	648667	1.248	682667	1.248	609333	0.832	636000	0.832	703000	0.832	651000	0.832	639000	0.832	633000	0.832	644000	0.832	636000	0.832	550000	2.08	672400	2.08	705600	2.08	645600	1.248	709333	1.248	662667	1.248	659333	1.248	610667	0.832	655000	0.832	648000
2.0825	596400	2.0825	590000	2.0825	563200	2.0825	518800	1.2495	633333	1.2495	658667	1.2495	633333	1.2495	623333	0.833	691000	0.833	669000	0.833	678000	0.833	665000	0.833	679000	0.833	640000	0.833	612000	0.833	584000	2.0825	657200	2.0825	685600	2.0825	672400	1.2495	654667	1.2495	665333	1.2495	631333	1.2495	593333	0.833	600000	0.833	654000
2.085	553600	2.085	564400	2.085	548400	2.085	533200	1.251	694667	1.251	652000	1.251	630667	1.251	646667	0.834	613000	0.834	669000	0.834	627000	0.834	628000	0.834	589000	0.834	584000	0.834	622000	0.834	594000	2.085	654800	2.085	726000	2.085	656000	1.251	724000	1.251	682000	1.251	676667	1.251	608667	0.834	626000	0.834	645000
2.0875	581200	2.0875	553200	2.0875	545200	2.0875	523600	1.2525	634667	1.2525	656000	1.2525	706000	1.2525	614667	0.835	693000	0.835	660000	0.835	684000	0.835	602000	0.835	647000	0.835	643000	0.835	576000	0.835	589000	2.0875	659600	2.0875	669200	2.0875	637600	1.2525	652667	1.2525	650000	1.2525	660000	1.2525	642000	0.835	618000	0.835	631000
2.09	575600	2.09	560000	2.09	525600	2.09	508000	1.254	650667	1.254	686000	1.254	648000	1.254	602000	0.836	627000	0.836	649000	0.836	683000	0.836	602000	0.836	649000	0.836	642000	0.836	631000	0.836	586000	2.09	663600	2.09	676400	2.09	647600	1.254	662667	1.254	669333	1.254	668667	1.254	572000	0.836	623000	0.836	649000
2.0925	556400	2.0925	576000	2.0925	578000	2.0925	528400	1.2555	705333	1.2555	673333	1.2555	660667	1.2555	650667	0.837	686000	0.837	666000	0.837	642000	0.837	623000	0.837	588000	0.837	596000	0.837	610000	0.837	604000	2.0925	661600	2.0925	696800	2.0925	611200	1.2555	674667	1.2555	698000	1.2555	664667	1.2555	594000	0.837	635000	0.837	662000
2.095	575200	2.095	554400	2.095	535600	2.095	535200	1.257	649333	1.257	640000	1.257	646000	1.257	630000	0.838	646000	0.838	706000	0.838	635000	0.838	614000	0.838	619000	0.838	622000	0.838	619000	0.838	585000	2.095	709600	2.095	720400	2.095	634400	1.257	698667	1.257	656667	1.257	667333	1.257	599333	0.838	623000	0.838	640000
2.0975	565200	2.0975	576400	2.0975	558800	2.0975	532400	1.2585	656667	1.2585	699333	1.2585	660000	1.2585	663333	0.839	648000	0.839	669000	0.839	690000	0.839	670000	0.839	622000	0.839	651000	0.839	646000	0.839	589000	2.0975	662800	2.0975	696400	2.0975	600000	1.2585	667333	1.2585	659333	1.2585	660000	1.2585	652667	0.839	612000	0.839	616000
2.1	572400	2.1	568400	2.1	534800	2.1	520000	1.26	649333	1.26	654667	1.26	656000	1.26	614000	0.84	636000	0.84	687000	0.84	669000	0.84	638000	0.84	694000	0.84	636000	0.84	678000	0.84	576000	2.1	696400	2.1	722000	2.1	630800	1.26	657333	1.26	672667	1.26	668000	1.26	614000	0.84	643000	0.84	683000
2.1025	566000	2.1025	546000	2.1025	538000	2.1025	513200	1.2615	658667	1.2615	643333	1.2615	686667	1.2615	662667	0.841	628000	0.841	689000	0.841	652000	0.841	633000	0.841	633000	0.841	637000	0.841	606000	0.841	547000	2.1025	674400	2.1025	686400	2.1025	630000	1.2615	680000	1.2615	642000	1.2615	674667	1.2615	607333	0.841	644000	0.841	632000
2.105	567200	2.105	552000	2.105	555600	2.105	528800	1.263	670000	1.263	659333	1.263	659333	1.263	644000	0.842	637000	0.842	671000	0.842	695000	0.842	667000	0.842	636000	0.842	651000	0.842	617000	0.842	619000	2.105	661600	2.105	739600	2.105	639600	1.263	703333	1.263	671333	1.263	686000	1.263	631333	0.842	635000	0.842	637000
2.1075	582400	2.1075	571600	2.1075	567200	2.1075	533200	1.2645	654667	1.2645	688667	1.2645	666000	1.2645	626667	0.843	655000	0.843	696000	0.843	620000	0.843	610000	0.843	616000	0.843	648000	0.843	607000	0.843	586000	2.1075	678400	2.1075	684400	2.1075	636400	1.2645	696667	1.2645	635333	1.2645	680000	1.2645	591333	0.843	599000	0.843	640000
2.11	597200	2.11	551200	2.11	540400	2.11	508800	1.266	658667	1.266	633333	1.266	662000	1.266	645333	0.844	662000	0.844	668000	0.844	633000	0.844	685000	0.844	628000	0.844	644000	0.844	608000	0.844	596000	2.11	704800	2.11	703200	2.11	661600	1.266	692000	1.266	682000	1.266	663333	1.266	611333	0.844	656000	0.844	645000
2.1125	569200	2.1125	551600	2.1125	552000	2.1125	540000	1.2675	686000	1.2675	670667	1.2675	650000	1.2675	594000	0.845	710000	0.845	675000	0.845	611000	0.845	646000	0.845	630000	0.845	601000	0.845	633000	0.845	609000	2.1125	663600	2.1125	695200	2.1125	612800	1.2675	664667	1.2675	650000	1.2675	690667	1.2675	625333	0.845	640000	0.845	621000
2.115	592400	2.115	569200	2.115	572400	2.115	538800	1.269	630667	1.269	672000	1.269	647333	1.269	637333	0.846	664000	0.846	659000	0.846	681000	0.846	591000	0.846	688000	0.846	579000	0.846	616000	0.846	598000	2.115	707600	2.115	711200	2.115	613600	1.269	692000	1.269	665333	1.269	641333	1.269	623333	0.846	649000	0.846	655000
2.1175	588400	2.1175	579200	2.1175	547600	2.1175	521600	1.2705	672667	1.2705	656000	1.2705	657333	1.2705	608000	0.847	676000	0.847	631000	0.847	670000	0.847	649000	0.847	611000	0.847	656000	0.847	644000	0.847	624000	2.1175	693600	2.1175	693200	2.1175	623200	1.2705	648667	1.2705	690667	1.2705	662000	1.2705	598667	0.847	652000	0.847	625000
2.12	548000	2.12	550000	2.12	547200	2.12	521600	1.272	677333	1.272	662000	1.272	676667	1.272	649333	0.848	644000	0.848	616000	0.848	679000	0.848	659000	0.848	630000	0.848	629000	0.848	578000	0.848	655000	2.12	663600	2.12	714400	2.12	635200	1.272	666000	1.272	670667	1.272	676667	1.272	592667	0.848	629000	0.848	638000
2.1225	572400	2.1225	572800	2.1225	578400	2.1225	507200	1.2735	669333	1.2735	682667	1.2735	658667	1.2735	606000	0.849	695000	0.849	661000	0.849	649000	0.849	635000	0.849	641000	0.849	605000	0.849	605000	0.849	613000	2.1225	689200	2.1225	699600	2.1225	634400	1.2735	683333	1.2735	683333	1.2735	680000	1.2735	648000	0.849	593000	0.849	701000
2.125	569600	2.125	591600	2.125	562800	2.125	522000	1.275	674000	1.275	642000	1.275	683333	1.275	615333	0.85	693000	0.85	681000	0.85	681000	0.85	683000	0.85	654000	0.85	651000	0.85	576000	0.85	593000	2.125	690400	2.125	694800	2.125	626800	1.275	668000	1.275	660000	1.275	608000	1.275	639333	0.85	693000	0.85	649000
2.1275	594400	2.1275	587200	2.1275	550800	2.1275	555200	1.2765	658000	1.2765	642667	1.2765	664000	1.2765	672667	0.851	662000	0.851	673000	0.851	689000	0.851	639000	0.851	650000	0.851	645000	0.851	563000	0.851	598000	2.1275	660000	2.1275	695200	2.1275	634400	1.2765	716000	1.2765	654000	1.2765	678667	1.2765	629333	0.851	707000	0.851	696000
2.13	578400	2.13	579200	2.13	562400	2.13	520000	1.278	682667	1.278	676667	1.278	702000	1.278	648667	0.852	606000	0.852	691000	0.852	735000	0.852	635000	0.852	648000	0.852	593000	0.852	660000	0.852	554000	2.13	656000	2.13	697600	2.13	624800	1.278	642000	1.278	680000	1.278	664000	1.278	649333	0.852	591000	0.852	634000
2.1325	573600	2.1325	557600	2.1325	518000	2.1325	526000	1.2795	648000	1.2795	687333	1.2795	646667	1.2795	649333	0.853	704000	0.853	711000	0.853	666000	0.853	615000	0.853	662000	0.853	581000	0.853	693000	0.853	605000	2.1325	654400	2.1325	718800	2.1325	671200	1.2795	641333	1.2795	654000	1.2795	666000	1.2795	610667	0.853	637000	0.853	638000
2.135	566000	2.135	570400	2.135	563200	2.135	516000	1.281	652000	1.281	641333	1.281	696667	1.281	623333	0.854	632000	0.854	663000	0.854	663000	0.854	622000	0.854	641000	0.854	604000	0.854	630000	0.854	575000	2.135	665200	2.135	684400	2.135	622400	1.281	653333	1.281	671333	1.281	680667	1.281	596667	0.854	694000	0.854	642000
2.1375	586000	2.1375	584000	2.1375	531200	2.1375	506800	1.2825	686667	1.2825	665333	1.2825	654667	1.2825	610667	0.855	624000	0.855	731000	0.855	646000	0.855	630000	0.855	645000	0.855	603000	0.855	644000	0.855	594000	2.1375	699600	2.1375	674800	2.1375	627600	1.2825	676000	1.2825	638667	1.2825	676667	1.2825	624000	0.855	653000	0.855	665000
2.14	574000	2.14	570800	2.14	523600	2.14	508400	1.284	639333	1.284	652667	1.284	728667	1.284	640000	0.856	653000	0.856	690000	0.856	692000	0.856	591000	0.856	602000	0.856	661000	0.856	631000	0.856	626000	2.14	685600	2.14	664000	2.14	640400	1.284	665333	1.284	676667	1.284	675333	1.284	575333	0.856	604000	0.856	629000
2.1425	576400	2.1425	544800	2.1425	556800	2.1425	531600	1.2855	690667	1.2855	683333	1.2855	674667	1.2855	630000	0.857	620000	0.857	686000	0.857	672000	0.857	656000	0.857	622000	0.857	614000	0.857	589000	0.857	581000	2.1425	676800	2.1425	716400	2.1425	634800	1.2855	692000	1.2855	638667	1.2855	684000	1.2855	609333	0.857	648000	0.857	678000
2.145	592400	2.145	574800	2.145	547600	2.145	542000	1.287	680667	1.287	666000	1.287	665333	1.287	652000	0.858	645000	0.858	649000	0.858	622000	0.858	662000	0.858	606000	0.858	609000	0.858	618000	0.858	601000	2.145	685200	2.145	690800	2.145	644000	1.287	672000	1.287	649333	1.287	641333	1.287	622667	0.858	652000	0.858	682000
2.1475	591600	2.1475	602400	2.1475	556800	2.1475	526000	1.2885	624000	1.2885	665333	1.2885	631333	1.2885	618000	0.859	715000	0.859	659000	0.859	739000	0.859	611000	0.859	631000	0.859	635000	0.859	625000	0.859	583000	2.1475	686400	2.1475	686000	2.1475	635200	1.2885	700667	1.2885	651333	1.2885	642000	1.2885	646667	0.859	638000	0.859	624000
2.15	575600	2.15	576000	2.15	548400	2.15	510000	1.29	669333	1.29	681333	1.29	623333	1.29	619333	0.86	604000	0.86	654000	0.86	668000	0.86	644000	0.86	660000	0.86	622000	0.86	619000	0.86	640000	2.15	711200	2.15	701600	2.15	656000	1.29	642000	1.29	664000	1.29	661333	1.29	596000	0.86	631000	0.86	685000
2.1525	578400	2.1525	556000	2.1525	555200	2.1525	510400	1.2915	677333	1.2915	666000	1.2915	681333	1.2915	600000	0.861	714000	0.861	676000	0.861	666000	0.861	603000	0.861	618000	0.861	612000	0.861	654000	0.861	579000	2.1525	701200	2.1525	722400	2.1525	654400	1.2915	658000	1.2915	680667	1.2915	643333	1.2915	634000	0.861	629000	0.861	667000
2.155	570800	2.155	576800	2.155	528000	2.155	526000	1.293	684000	1.293	681333	1.293	662667	1.293	592000	0.862	677000	0.862	659000	0.862	711000	0.862	652000	0.862	632000	0.862	663000	0.862	643000	0.862	645000	2.155	682400	2.155	707200	2.155	632800	1.293	677333	1.293	636000	1.293	662667	1.293	620667	0.862	651000	0.862	657000
2.1575	560000	2.1575	569600	2.1575	553200	2.1575	521600	1.2945	650000	1.2945	673333	1.2945	662000	1.2945	604000	0.863	660000	0.863	637000	0.863	700000	0.863	646000	0.863	618000	0.863	641000	0.863	636000	0.863	596000	2.1575	692400	2.1575	728400	2.1575	656000	1.2945	678667	1.2945	658667	1.2945	648667	1.2945	602667	0.863	636000	0.863	617000
2.16	578000	2.16	558000	2.16	556000	2.16	545600	1.296	658667	1.296	669333	1.296	658667	1.296	590667	0.864	666000	0.864	648000	0.864	716000	0.864	616000	0.864	689000	0.864	619000	0.864	582000	0.864	613000	2.16	673200	2.16	671200	2.16	600000	1.296	679333	1.296	666000	1.296	676667	1.296	608000	0.864	621000	0.864	639000
2.1625	586000	2.1625	547200	2.1625	578000	2.1625	522800	1.2975	657333	1.2975	692000	1.2975	666000	1.2975	631333	0.865	716000	0.865	669000	0.865	704000	0.865	664000	0.865	625000	0.865	641000	0.865	635000	0.865	609000	2.1625	684800	2.1625	677600	2.1625	651200	1.2975	664667	1.2975	634667	1.2975	692667	1.2975	616667	0.865	634000	0.865	635000
2.165	606800	2.165	585200	2.165	573600	2.165	526400	1.299	667333	1.299	655333	1.299	686667	1.299	644667	0.866	663000	0.866	648000	0.866	666000	0.866	622000	0.866	593000	0.866	612000	0.866	621000	0.866	602000	2.165	663200	2.165	694400	2.165	655200	1.299	668667	1.299	672667	1.299	693333	1.299	587333	0.866	655000	0.866	632000
2.1675	541600	2.1675	585600	2.1675	556400	2.1675	516400	1.3005	693333	1.3005	626667	1.3005	674000	1.3005	648000	0.867	696000	0.867	624000	0.867	650000	0.867	723000	0.867	662000	0.867	632000	0.867	635000	0.867	582000	2.1675	669200	2.1675	680000	2.1675	634400	1.3005	671333	1.3005	688000	1.3005	686000	1.3005	645333	0.867	697000	0.867	625000
2.17	563600	2.17	584800	2.17	547200	2.17	518400	1.302	667333	1.302	681333	1.302	670000	1.302	636667	0.868	683000	0.868	717000	0.868	690000	0.868	619000	0.868	676000	0.868	636000	0.868	622000	0.868	614000	2.17	651600	2.17	696000	2.17	622000	1.302	646667	1.302	634000	1.302	644000	1.302	636667	0.868	621000	0.868	681000
2.1725	576800	2.1725	554400	2.1725	533600	2.1725	525200	1.3035	690667	1.3035	623333	1.3035	612000	1.3035	627333	0.869	675000	0.869	680000	0.869	648000	0.869	647000	0.869	652000	0.869	612000	0.869	600000	0.869	564000	2.1725	670000	2.1725	673200	2.1725	612000	1.3035	674667	1.3035	660667	1.3035	654667	1.3035	617333	0.869	674000	0.869	622000
2.175	564800	2.175	605600	2.175	570400	2.175	520400	1.305	694667	1.305	666667	1.305	626667	1.305	604667	0.87	729000	0.87	658000	0.87	602000	0.87	641000	0.87	609000	0.87	607000	0.87	618000	0.87	625000	2.175	682800	2.175	686000	2.175	642800	1.305	670000	1.305	662667	1.305	686000	1.305	636667	0.87	655000	0.87	644000
2.1775	544400	2.1775	570000	2.1775	562400	2.1775	494000	1.3065	675333	1.3065	701333	1.3065	633333	1.3065	612000	0.871	667000	0.871	652000	0.871	657000	0.871	651000	0.871	612000	0.871	664000	0.871	664000	0.871	632000	2.1775	671200	2.1775	698000	2.1775	602000	1.3065	724667	1.3065	647333	1.3065	637333	1.3065	611333	0.871	652000	0.871	654000
2.18	569600	2.18	555600	2.18	548000	2.18	557600	1.308	676000	1.308	675333	1.308	684667	1.308	655333	0.872	666000	0.872	664000	0.872	699000	0.872	670000	0.872	634000	0.872	626000	0.872	604000	0.872	614000	2.18	676400	2.18	658800	2.18	615600	1.308	661333	1.308	665333	1.308	686000	1.308	637333	0.872	659000	0.872	650000
2.1825	561600	2.1825	568400	2.1825	530000	2.1825	543200	1.3095	703333	1.3095	680667	1.3095	644000	1.3095	625333	0.873	679000	0.873	681000	0.873	643000	0.873	589000	0.873	639000	0.873	630000	0.873	639000	0.873	617000	2.1825	642800	2.1825	706800	2.1825	623600	1.3095	672000	1.3095	665333	1.3095	660000	1.3095	643333	0.873	624000	0.873	632000
2.185	575600	2.185	587600	2.185	559600	2.185	542800	1.311	679333	1.311	684000	1.311	674667	1.311	636000	0.874	691000	0.874	672000	0.874	674000	0.874	567000	0.874	612000	0.874	637000	0.874	612000	0.874	583000	2.185	654800	2.185	705600	2.185	612400	1.311	690667	1.311	678667	1.311	642667	1.311	607333	0.874	637000	0.874	636000
2.1875	541200	2.1875	565600	2.1875	532800	2.1875	518000	1.3125	686000	1.3125	669333	1.3125	640667	1.3125	621333	0.875	699000	0.875	673000	0.875	650000	0.875	644000	0.875	673000	0.875	574000	0.875	667000	0.875	622000	2.1875	675200	2.1875	708000	2.1875	637200	1.3125	624000	1.3125	651333	1.3125	650000	1.3125	605333	0.875	688000	0.875	613000
2.19	557200	2.19	576000	2.19	543600	2.19	516800	1.314	711333	1.314	639333	1.314	639333	1.314	642667	0.876	593000	0.876	638000	0.876	689000	0.876	616000	0.876	654000	0.876	635000	0.876	665000	0.876	567000	2.19	682400	2.19	687200	2.19	658800	1.314	676000	1.314	674000	1.314	617333	1.314	642000	0.876	698000	0.876	638000
2.1925	564400	2.1925	572000	2.1925	559600	2.1925	521600	1.3155	660667	1.3155	669333	1.3155	668667	1.3155	606000	0.877	724000	0.877	743000	0.877	680000	0.877	651000	0.877	632000	0.877	652000	0.877	619000	0.877	569000	2.1925	684000	2.1925	685200	2.1925	648000	1.3155	703333	1.3155	694667	1.3155	646000	1.3155	649333	0.877	598000	0.877	651000
2.195	569600	2.195	570000	2.195	528400	2.195	497600	1.317	677333	1.317	640000	1.317	638000	1.317	627333	0.878	686000	0.878	641000	0.878	661000	0.878	593000	0.878	660000	0.878	630000	0.878	619000	0.878	645000	2.195	677600	2.195	695200	2.195	678800	1.317	662000	1.317	678000	1.317	649333	1.317	611333	0.878	636000	0.878	640000
2.1975	596800	2.1975	597200	2.1975	590400	2.1975	496800	1.3185	688667	1.3185	639333	1.3185	671333	1.3185	632000	0.879	666000	0.879	671000	0.879	685000	0.879	637000	0.879	691000	0.879	597000	0.879	645000	0.879	601000	2.1975	670000	2.1975	680000	2.1975	609600	1.3185	659333	1.3185	658000	1.3185	678000	1.3185	597333	0.879	637000	0.879	643000
2.2	552000	2.2	595600	2.2	565600	2.2	498800	1.32	686000	1.32	658667	1.32	706000	1.32	608667	0.88	638000	0.88	654000	0.88	673000	0.88	607000	0.88	640000	0.88	657000	0.88	651000	0.88	549000	2.2	681600	2.2	710800	2.2	645200	1.32	689333	1.32	656000	1.32	669333	1.32	600000	0.88	635000	0.88	658000
2.2025	584000	2.2025	580400	2.2025	540400	2.2025	528000	1.3215	678667	1.3215	640000	1.3215	671333	1.3215	621333	0.881	674000	0.881	644000	0.881	634000	0.881	607000	0.881	624000	0.881	674000	0.881	582000	0.881	537000	2.2025	698400	2.2025	706800	2.2025	652400	1.3215	706667	1.3215	669333	1.3215	657333	1.3215	608667	0.881	662000	0.881	648000
2.205	597200	2.205	594000	2.205	554800	2.205	549600	1.323	664000	1.323	670667	1.323	654000	1.323	614667	0.882	668000	0.882	673000	0.882	653000	0.882	676000	0.882	629000	0.882	653000	0.882	633000	0.882	631000	2.205	682000	2.205	723200	2.205	610400	1.323	649333	1.323	717333	1.323	663333	1.323	596000	0.882	662000	0.882	606000
2.2075	544400	2.2075	582400	2.2075	550800	2.2075	510800	1.3245	661333	1.3245	647333	1.3245	662000	1.3245	626000	0.883	688000	0.883	669000	0.883	671000	0.883	642000	0.883	614000	0.883	585000	0.883	607000	0.883	586000	2.2075	671600	2.2075	696000	2.2075	639200	1.3245	672000	1.3245	705333	1.3245	650667	1.3245	638000	0.883	680000	0.883	649000
2.21	581200	2.21	579200	2.21	550400	2.21	518000	1.326	670000	1.326	665333	1.326	658667	1.326	607333	0.884	672000	0.884	641000	0.884	647000	0.884	600000	0.884	613000	0.884	576000	0.884	590000	0.884	607000	2.21	656000	2.21	703200	2.21	632400	1.326	646667	1.326	664000	1.326	670000	1.326	598667	0.884	586000	0.884	600000
2.2125	604400	2.2125	574800	2.2125	549200	2.2125	510000	1.3275	675333	1.3275	658667	1.3275	634000	1.3275	656000	0.885	676000	0.885	642000	0.885	656000	0.885	641000	0.885	671000	0.885	646000	0.885	659000	0.885	598000	2.2125	698000	2.2125	701200	2.2125	619200	1.3275	662000	1.3275	673333	1.3275	706667	1.3275	596667	0.885	679000	0.885	638000
2.215	576000	2.215	557200	2.215	566400	2.215	555200	1.329	653333	1.329	644000	1.329	652667	1.329	598000	0.886	689000	0.886	717000	0.886	701000	0.886	648000	0.886	633000	0.886	585000	0.886	632000	0.886	599000	2.215	660800	2.215	697600	2.215	605200	1.329	656000	1.329	656667	1.329	642667	1.329	615333	0.886	615000	0.886	602000
2.2175	554400	2.2175	577600	2.2175	552000	2.2175	517600	1.3305	664000	1.3305	643333	1.3305	682667	1.3305	608000	0.887	675000	0.887	710000	0.887	670000	0.887	641000	0.887	651000	0.887	585000	0.887	616000	0.887	592000	2.2175	664400	2.2175	714400	2.2175	626400	1.3305	642000	1.3305	653333	1.3305	668667	1.3305	653333	0.887	708000	0.887	659000
2.22	575200	2.22	563600	2.22	566400	2.22	532000	1.332	664667	1.332	620000	1.332	663333	1.332	629333	0.888	662000	0.888	654000	0.888	685000	0.888	563000	0.888	592000	0.888	610000	0.888	607000	0.888	593000	2.22	685200	2.22	685200	2.22	637200	1.332	648000	1.332	657333	1.332	694000	1.332	616000	0.888	662000	0.888	663000
2.2225	576800	2.2225	585200	2.2225	562400	2.2225	552000	1.3335	638667	1.3335	601333	1.3335	680667	1.3335	625333	0.889	686000	0.889	711000	0.889	667000	0.889	612000	0.889	602000	0.889	611000	0.889	663000	0.889	594000	2.2225	695200	2.2225	708000	2.2225	616800	1.3335	676667	1.3335	650000	1.3335	688667	1.3335	632667	0.889	653000	0.889	626000
2.225	576800	2.225	560400	2.225	568400	2.225	518400	1.335	646667	1.335	682667	1.335	662667	1.335	640000	0.89	700000	0.89	688000	0.89	665000	0.89	647000	0.89	654000	0.89	598000	0.89	583000	0.89	606000	2.225	699600	2.225	725600	2.225	652000	1.335	654667	1.335	664667	1.335	636000	1.335	642667	0.89	682000	0.89	628000
2.2275	566000	2.2275	581600	2.2275	567600	2.2275	520400	1.3365	660667	1.3365	682000	1.3365	676000	1.3365	610000	0.891	691000	0.891	656000	0.891	676000	0.891	675000	0.891	637000	0.891	622000	0.891	653000	0.891	573000	2.2275	649200	2.2275	700400	2.2275	656000	1.3365	662667	1.3365	633333	1.3365	668000	1.3365	634000	0.891	652000	0.891	651000
2.23	587600	2.23	572400	2.23	562400	2.23	536800	1.338	660000	1.338	646667	1.338	658000	1.338	644667	0.892	694000	0.892	644000	0.892	622000	0.892	721000	0.892	639000	0.892	640000	0.892	631000	0.892	593000	2.23	676400	2.23	695200	2.23	622000	1.338	666000	1.338	626000	1.338	669333	1.338	598000	0.892	661000	0.892	606000
2.2325	569200	2.2325	574000	2.2325	551200	2.2325	523600	1.3395	692000	1.3395	677333	1.3395	650667	1.3395	618000	0.893	657000	0.893	699000	0.893	708000	0.893	570000	0.893	680000	0.893	601000	0.893	617000	0.893	609000	2.2325	662400	2.2325	686000	2.2325	620800	1.3395	680667	1.3395	660000	1.3395	642667	1.3395	636000	0.893	630000	0.893	650000
2.235	596400	2.235	561200	2.235	572000	2.235	531200	1.341	686667	1.341	646667	1.341	674000	1.341	634000	0.894	667000	0.894	726000	0.894	699000	0.894	609000	0.894	636000	0.894	664000	0.894	640000	0.894	626000	2.235	643200	2.235	697600	2.235	629600	1.341	640000	1.341	630000	1.341	644000	1.341	604000	0.894	583000	0.894	596000
2.2375	551600	2.2375	560800	2.2375	581200	2.2375	502000	1.3425	646667	1.3425	690667	1.3425	658667	1.3425	638667	0.895	680000	0.895	657000	0.895	631000	0.895	592000	0.895	619000	0.895	613000	0.895	609000	0.895	585000	2.2375	657600	2.2375	693200	2.2375	630000	1.3425	644667	1.3425	654667	1.3425	642667	1.3425	606000	0.895	659000	0.895	629000
2.24	562800	2.24	578400	2.24	542000	2.24	526800	1.344	686667	1.344	687333	1.344	648667	1.344	641333	0.896	634000	0.896	680000	0.896	679000	0.896	657000	0.896	643000	0.896	586000	0.896	582000	0.896	585000	2.24	686800	2.24	698800	2.24	642000	1.344	683333	1.344	638000	1.344	633333	1.344	611333	0.896	647000	0.896	678000
2.2425	586000	2.2425	552400	2.2425	578000	2.2425	524400	1.3455	660667	1.3455	696667	1.3455	654000	1.3455	601333	0.897	724000	0.897	632000	0.897	679000	0.897	643000	0.897	621000	0.897	626000	0.897	667000	0.897	563000	2.2425	680000	2.2425	714000	2.2425	625600	1.3455	679333	1.3455	662667	1.3455	646000	1.3455	606000	0.897	663000	0.897	621000
2.245	562800	2.245	544400	2.245	540400	2.245	532800	1.347	658667	1.347	636667	1.347	671333	1.347	642000	0.898	644000	0.898	716000	0.898	668000	0.898	666000	0.898	636000	0.898	641000	0.898	602000	0.898	611000	2.245	688000	2.245	683600	2.245	645200	1.347	692667	1.347	644000	1.347	677333	1.347	606000	0.898	613000	0.898	655000
2.2475	563600	2.2475	546000	2.2475	541200	2.2475	509600	1.3485	683333	1.3485	679333	1.3485	656667	1.3485	624000	0.899	673000	0.899	674000	0.899	665000	0.899	606000	0.899	650000	0.899	595000	0.899	611000	0.899	615000	2.2475	690800	2.2475	698400	2.2475	644800	1.3485	678000	1.3485	688000	1.3485	652667	1.3485	624000	0.899	647000	0.899	712000
2.25	558000	2.25	582400	2.25	526400	2.25	516400	1.35	646667	1.35	688000	1.35	646667	1.35	604000	0.9	677000	0.9	693000	0.9	652000	0.9	643000	0.9	583000	0.9	617000	0.9	597000	0.9	584000	2.25	712800	2.25	684400	2.25	591200	1.35	652667	1.35	670667	1.35	638667	1.35	636667	0.9	614000	0.9	668000
2.2525	572400	2.2525	556800	2.2525	577200	2.2525	522400	1.3515	700000	1.3515	665333	1.3515	668000	1.3515	642000	0.901	688000	0.901	682000	0.901	685000	0.901	614000	0.901	605000	0.901	582000	0.901	576000	0.901	618000	2.2525	691600	2.2525	712000	2.2525	629200	1.3515	680667	1.3515	688000	1.3515	709333	1.3515	632000	0.901	667000	0.901	625000
2.255	559200	2.255	595200	2.255	551600	2.255	530000	1.353	636000	1.353	656667	1.353	643333	1.353	626000	0.902	662000	0.902	614000	0.902	631000	0.902	662000	0.902	664000	0.902	630000	0.902	624000	0.902	569000	2.255	689600	2.255	694400	2.255	620800	1.353	663333	1.353	648667	1.353	633333	1.353	640667	0.902	649000	0.902	645000
2.2575	554400	2.2575	548000	2.2575	554400	2.2575	533200	1.3545	672667	1.3545	662000	1.3545	663333	1.3545	686667	0.903	695000	0.903	690000	0.903	698000	0.903	576000	0.903	636000	0.903	635000	0.903	654000	0.903	597000	2.2575	690400	2.2575	697600	2.2575	648000	1.3545	664000	1.3545	626667	1.3545	674000	1.3545	616000	0.903	627000	0.903	642000
2.26	572000	2.26	556000	2.26	545200	2.26	522400	1.356	711333	1.356	655333	1.356	626667	1.356	631333	0.904	669000	0.904	667000	0.904	673000	0.904	637000	0.904	564000	0.904	566000	0.904	642000	0.904	567000	2.26	647600	2.26	693200	2.26	643200	1.356	725333	1.356	654000	1.356	698667	1.356	638667	0.904	645000	0.904	669000
2.2625	587600	2.2625	568000	2.2625	572800	2.2625	534800	1.3575	677333	1.3575	650000	1.3575	656667	1.3575	639333	0.905	658000	0.905	672000	0.905	610000	0.905	648000	0.905	650000	0.905	616000	0.905	626000	0.905	573000	2.2625	678400	2.2625	649200	2.2625	640400	1.3575	720667	1.3575	652667	1.3575	665333	1.3575	606667	0.905	663000	0.905	619000
2.265	557600	2.265	549200	2.265	562000	2.265	538800	1.359	661333	1.359	667333	1.359	669333	1.359	632000	0.906	644000	0.906	630000	0.906	682000	0.906	639000	0.906	626000	0.906	668000	0.906	667000	0.906	596000	2.265	656800	2.265	713600	2.265	660400	1.359	656667	1.359	652000	1.359	676667	1.359	587333	0.906	642000	0.906	639000
2.2675	560000	2.2675	578000	2.2675	554800	2.2675	518800	1.3605	662667	1.3605	694000	1.3605	670667	1.3605	630667	0.907	670000	0.907	645000	0.907	662000	0.907	692000	0.907	653000	0.907	608000	0.907	645000	0.907	583000	2.2675	658800	2.2675	699200	2.2675	652800	1.3605	672667	1.3605	644000	1.3605	676667	1.3605	614000	0.907	599000	0.907	640000
2.27	582800	2.27	557600	2.27	534400	2.27	517200	1.362	680000	1.362	656667	1.362	702000	1.362	639333	0.908	667000	0.908	656000	0.908	649000	0.908	647000	0.908	627000	0.908	645000	0.908	621000	0.908	605000	2.27	664000	2.27	684000	2.27	624000	1.362	664000	1.362	639333	1.362	657333	1.362	590000	0.908	711000	0.908	649000
2.2725	589600	2.2725	552400	2.2725	552400	2.2725	500800	1.3635	654667	1.3635	638667	1.3635	656667	1.3635	630000	0.909	655000	0.909	616000	0.909	659000	0.909	595000	0.909	671000	0.909	628000	0.909	682000	0.909	591000	2.2725	674000	2.2725	701200	2.2725	642000	1.3635	662667	1.3635	657333	1.3635	635333	1.3635	640667	0.909	657000	0.909	603000
2.275	599200	2.275	558800	2.275	542400	2.275	494800	1.365	662667	1.365	651333	1.365	652000	1.365	624667	0.91	667000	0.91	656000	0.91	624000	0.91	677000	0.91	622000	0.91	651000	0.91	667000	0.91	632000	2.275	663200	2.275	686000	2.275	631600	1.365	710000	1.365	682667	1.365	607333	1.365	570667	0.91	612000	0.91	653000
2.2775	558000	2.2775	574800	2.2775	548400	2.2775	518400	1.3665	636000	1.3665	697333	1.3665	634667	1.3665	620667	0.911	694000	0.911	671000	0.911	644000	0.911	620000	0.911	621000	0.911	604000	0.911	633000	0.911	579000	2.2775	700000	2.2775	720800	2.2775	621200	1.3665	672667	1.3665	685333	1.3665	671333	1.3665	638667	0.911	633000	0.911	628000
2.28	569600	2.28	601200	2.28	524000	2.28	532800	1.368	668667	1.368	617333	1.368	620667	1.368	619333	0.912	623000	0.912	675000	0.912	655000	0.912	625000	0.912	600000	0.912	644000	0.912	635000	0.912	557000	2.28	682000	2.28	688400	2.28	634800	1.368	653333	1.368	651333	1.368	641333	1.368	626667	0.912	661000	0.912	651000
2.2825	581600	2.2825	573200	2.2825	537200	2.2825	539600	1.3695	646667	1.3695	661333	1.3695	700000	1.3695	610000	0.913	684000	0.913	657000	0.913	639000	0.913	598000	0.913	644000	0.913	653000	0.913	621000	0.913	618000	2.2825	659200	2.2825	700000	2.2825	629600	1.3695	665333	1.3695	675333	1.3695	662667	1.3695	638000	0.913	629000	0.913	668000
2.285	550800	2.285	586400	2.285	546000	2.285	540400	1.371	653333	1.371	673333	1.371	668667	1.371	649333	0.914	666000	0.914	690000	0.914	669000	0.914	614000	0.914	658000	0.914	601000	0.914	585000	0.914	537000	2.285	693600	2.285	707600	2.285	615200	1.371	688000	1.371	644000	1.371	680667	1.371	641333	0.914	638000	0.914	659000
2.2875	592000	2.2875	588400	2.2875	536400	2.2875	540400	1.3725	699333	1.3725	694667	1.3725	636667	1.3725	624000	0.915	692000	0.915	694000	0.915	682000	0.915	598000	0.915	671000	0.915	616000	0.915	610000	0.915	576000	2.2875	669600	2.2875	687200	2.2875	641200	1.3725	664000	1.3725	656000	1.3725	644000	1.3725	595333	0.915	643000	0.915	670000
2.29	583600	2.29	563200	2.29	567600	2.29	521600	1.374	656667	1.374	673333	1.374	693333	1.374	642000	0.916	664000	0.916	673000	0.916	658000	0.916	632000	0.916	627000	0.916	637000	0.916	627000	0.916	634000	2.29	694400	2.29	723200	2.29	647200	1.374	702667	1.374	675333	1.374	634000	1.374	613333	0.916	623000	0.916	672000
2.2925	582800	2.2925	568400	2.2925	577600	2.2925	505200	1.3755	705333	1.3755	663333	1.3755	700000	1.3755	620000	0.917	704000	0.917	652000	0.917	683000	0.917	650000	0.917	619000	0.917	627000	0.917	620000	0.917	616000	2.2925	663200	2.2925	720000	2.2925	634400	1.3755	660667	1.3755	639333	1.3755	678000	1.3755	644000	0.917	662000	0.917	618000
2.295	553600	2.295	580000	2.295	567600	2.295	510800	1.377	710000	1.377	706000	1.377	654667	1.377	646000	0.918	636000	0.918	627000	0.918	666000	0.918	639000	0.918	653000	0.918	626000	0.918	658000	0.918	647000	2.295	692000	2.295	704000	2.295	631600	1.377	702667	1.377	668000	1.377	674000	1.377	621333	0.918	651000	0.918	636000
2.2975	588800	2.2975	589200	2.2975	553600	2.2975	528400	1.3785	655333	1.3785	621333	1.3785	651333	1.3785	658667	0.919	657000	0.919	715000	0.919	668000	0.919	601000	0.919	625000	0.919	583000	0.919	662000	0.919	562000	2.2975	715600	2.2975	708800	2.2975	647600	1.3785	668667	1.3785	645333	1.3785	690000	1.3785	623333	0.919	619000	0.919	650000
2.3	532000	2.3	603600	2.3	551200	2.3	534000	1.38	682000	1.38	642667	1.38	673333	1.38	636000	0.92	695000	0.92	692000	0.92	652000	0.92	632000	0.92	612000	0.92	663000	0.92	650000	0.92	606000	2.3	695200	2.3	685600	2.3	632400	1.38	642667	1.38	656000	1.38	706667	1.38	630667	0.92	645000	0.92	681000
2.3025	583600	2.3025	574800	2.3025	528400	2.3025	523600	1.3815	676000	1.3815	623333	1.3815	640000	1.3815	630000	0.921	696000	0.921	674000	0.921	685000	0.921	681000	0.921	655000	0.921	637000	0.921	613000	0.921	595000	2.3025	683600	2.3025	687200	2.3025	630000	1.3815	678000	1.3815	689333	1.3815	622000	1.3815	632667	0.921	639000	0.921	654000
2.305	581600	2.305	569200	2.305	537200	2.305	532800	1.383	682667	1.383	656000	1.383	661333	1.383	659333	0.922	708000	0.922	650000	0.922	614000	0.922	663000	0.922	619000	0.922	600000	0.922	639000	0.922	566000	2.305	690000	2.305	694400	2.305	617600	1.383	665333	1.383	648667	1.383	658667	1.383	653333	0.922	626000	0.922	628000
2.3075	541200	2.3075	560000	2.3075	552400	2.3075	547200	1.3845	669333	1.3845	694667	1.3845	640667	1.3845	601333	0.923	631000	0.923	676000	0.923	711000	0.923	636000	0.923	611000	0.923	615000	0.923	627000	0.923	651000	2.3075	676000	2.3075	690400	2.3075	624400	1.3845	679333	1.3845	625333	1.3845	656667	1.3845	601333	0.923	630000	0.923	623000
2.31	578400	2.31	563600	2.31	528800	2.31	548400	1.386	673333	1.386	714667	1.386	674000	1.386	617333	0.924	669000	0.924	621000	0.924	679000	0.924	667000	0.924	624000	0.924	625000	0.924	608000	0.924	578000	2.31	689200	2.31	716000	2.31	636400	1.386	656000	1.386	660667	1.386	656000	1.386	594000	0.924	615000	0.924	635000
2.3125	589200	2.3125	585600	2.3125	518800	2.3125	525200	1.3875	656000	1.3875	678000	1.3875	642667	1.3875	612667	0.925	672000	0.925	659000	0.925	644000	0.925	650000	0.925	608000	0.925	634000	0.925	614000	0.925	606000	2.3125	676400	2.3125	685600	2.3125	643600	1.3875	669333	1.3875	661333	1.3875	658667	1.3875	646000	0.925	624000	0.925	666000
2.315	562000	2.315	562400	2.315	564800	2.315	515200	1.389	691333	1.389	685333	1.389	644667	1.389	628000	0.926	647000	0.926	688000	0.926	670000	0.926	607000	0.926	662000	0.926	640000	0.926	636000	0.926	569000	2.315	683200	2.315	678800	2.315	636000	1.389	661333	1.389	645333	1.389	670667	1.389	564000	0.926	639000	0.926	621000
2.3175	584000	2.3175	586400	2.3175	544000	2.3175	516000	1.3905	694667	1.3905	652667	1.3905	685333	1.3905	638000	0.927	662000	0.927	622000	0.927	673000	0.927	635000	0.927	645000	0.927	620000	0.927	634000	0.927	626000	2.3175	665600	2.3175	714000	2.3175	640400	1.3905	668000	1.3905	657333	1.3905	588000	1.3905	616000	0.927	698000	0.927	697000
2.32	567200	2.32	545600	2.32	534400	2.32	494800	1.392	681333	1.392	682000	1.392	660667	1.392	622000	0.928	638000	0.928	701000	0.928	672000	0.928	602000	0.928	667000	0.928	641000	0.928	612000	0.928	588000	2.32	694800	2.32	709200	2.32	612400	1.392	684667	1.392	629333	1.392	654667	1.392	633333	0.928	696000	0.928	666000
2.3225	572400	2.3225	581200	2.3225	540800	2.3225	518800	1.3935	646000	1.3935	643333	1.3935	671333	1.3935	644000	0.929	648000	0.929	698000	0.929	726000	0.929	653000	0.929	625000	0.929	588000	0.929	658000	0.929	579000	2.3225	664000	2.3225	738400	2.3225	632400	1.3935	676000	1.3935	692000	1.3935	677333	1.3935	616667	0.929	683000	0.929	628000
2.325	579600	2.325	580000	2.325	568400	2.325	512000	1.395	678667	1.395	659333	1.395	660000	1.395	631333	0.93	690000	0.93	666000	0.93	675000	0.93	630000	0.93	655000	0.93	670000	0.93	654000	0.93	587000	2.325	651200	2.325	686800	2.325	631600	1.395	700667	1.395	668667	1.395	652000	1.395	648667	0.93	650000	0.93	656000
2.3275	576400	2.3275	602400	2.3275	571200	2.3275	537600	1.3965	670000	1.3965	646667	1.3965	662667	1.3965	652667	0.931	690000	0.931	712000	0.931	668000	0.931	643000	0.931	623000	0.931	667000	0.931	607000	0.931	565000	2.3275	656000	2.3275	664400	2.3275	617200	1.3965	655333	1.3965	660000	1.3965	678667	1.3965	640000	0.931	656000	0.931	637000
2.33	560000	2.33	552400	2.33	548400	2.33	498400	1.398	668667	1.398	670667	1.398	683333	1.398	623333	0.932	663000	0.932	652000	0.932	710000	0.932	649000	0.932	666000	0.932	598000	0.932	612000	0.932	597000	2.33	676400	2.33	690800	2.33	636400	1.398	678000	1.398	674667	1.398	657333	1.398	634667	0.932	606000	0.932	611000
2.3325	582400	2.3325	575200	2.3325	528800	2.3325	512800	1.3995	651333	1.3995	654000	1.3995	648000	1.3995	648000	0.933	684000	0.933	656000	0.933	666000	0.933	627000	0.933	623000	0.933	651000	0.933	652000	0.933	607000	2.3325	652000	2.3325	686400	2.3325	611200	1.3995	643333	1.3995	676667	1.3995	644667	1.3995	588667	0.933	637000	0.933	640000
2.335	539600	2.335	568000	2.335	522800	2.335	491600	1.401	642667	1.401	672667	1.401	699333	1.401	638000	0.934	677000	0.934	660000	0.934	668000	0.934	659000	0.934	607000	0.934	619000	0.934	639000	0.934	621000	2.335	689200	2.335	694800	2.335	650400	1.401	696000	1.401	659333	1.401	666667	1.401	644000	0.934	657000	0.934	633000
2.3375	582800	2.3375	558800	2.3375	541600	2.3375	517600	1.4025	653333	1.4025	674667	1.4025	660667	1.4025	633333	0.935	678000	0.935	650000	0.935	701000	0.935	641000	0.935	631000	0.935	613000	0.935	676000	0.935	574000	2.3375	695600	2.3375	688000	2.3375	624000	1.4025	647333	1.4025	670667	1.4025	678000	1.4025	624000	0.935	629000	0.935	665000
2.34	570400	2.34	551200	2.34	547200	2.34	542800	1.404	680667	1.404	663333	1.404	674000	1.404	629333	0.936	670000	0.936	658000	0.936	659000	0.936	618000	0.936	618000	0.936	648000	0.936	596000	0.936	589000	2.34	687200	2.34	715600	2.34	614000	1.404	704000	1.404	654000	1.404	682000	1.404	634667	0.936	646000	0.936	652000
2.3425	549600	2.3425	572000	2.3425	545600	2.3425	546400	1.4055	712667	1.4055	615333	1.4055	672667	1.4055	654000	0.937	653000	0.937	697000	0.937	651000	0.937	563000	0.937	620000	0.937	630000	0.937	598000	0.937	570000	2.3425	657200	2.3425	676000	2.3425	651200	1.4055	670000	1.4055	642000	1.4055	660667	1.4055	664000	0.937	661000	0.937	669000
2.345	558800	2.345	560000	2.345	560000	2.345	515200	1.407	646667	1.407	680000	1.407	685333	1.407	640667	0.938	632000	0.938	620000	0.938	641000	0.938	612000	0.938	656000	0.938	596000	0.938	624000	0.938	635000	2.345	692000	2.345	676800	2.345	626000	1.407	660667	1.407	668000	1.407	632000	1.407	638000	0.938	663000	0.938	661000
2.3475	570000	2.3475	570400	2.3475	536400	2.3475	508400	1.4085	662667	1.4085	656000	1.4085	654000	1.4085	642667	0.939	656000	0.939	685000	0.939	660000	0.939	617000	0.939	593000	0.939	654000	0.939	640000	0.939	623000	2.3475	684000	2.3475	661600	2.3475	641600	1.4085	709333	1.4085	680667	1.4085	639333	1.4085	610000	0.939	644000	0.939	597000
2.35	554000	2.35	559200	2.35	563200	2.35	514400	1.41	702667	1.41	698000	1.41	649333	1.41	666000	0.94	697000	0.94	641000	0.94	649000	0.94	630000	0.94	692000	0.94	655000	0.94	627000	0.94	620000	2.35	692000	2.35	684000	2.35	640000	1.41	650000	1.41	657333	1.41	663333	1.41	616000	0.94	668000	0.94	643000
2.3525	558000	2.3525	562000	2.3525	521600	2.3525	524400	1.4115	667333	1.4115	645333	1.4115	692667	1.4115	659333	0.941	654000	0.941	694000	0.941	693000	0.941	644000	0.941	647000	0.941	624000	0.941	625000	0.941	545000	2.3525	666000	2.3525	698800	2.3525	618400	1.4115	646667	1.4115	663333	1.4115	690000	1.4115	627333	0.941	610000	0.941	662000
2.355	572800	2.355	572400	2.355	542400	2.355	526400	1.413	673333	1.413	643333	1.413	656667	1.413	626667	0.942	649000	0.942	686000	0.942	696000	0.942	664000	0.942	638000	0.942	625000	0.942	643000	0.942	602000	2.355	677200	2.355	736000	2.355	642400	1.413	652000	1.413	654000	1.413	641333	1.413	612667	0.942	687000	0.942	672000
2.3575	567600	2.3575	550400	2.3575	548000	2.3575	534400	1.4145	688667	1.4145	648000	1.4145	638667	1.4145	596667	0.943	662000	0.943	708000	0.943	667000	0.943	583000	0.943	625000	0.943	624000	0.943	608000	0.943	577000	2.3575	696800	2.3575	718800	2.3575	642000	1.4145	693333	1.4145	698000	1.4145	668000	1.4145	647333	0.943	615000	0.943	609000
2.36	576000	2.36	568000	2.36	552400	2.36	511600	1.416	648667	1.416	669333	1.416	638667	1.416	624667	0.944	656000	0.944	686000	0.944	685000	0.944	612000	0.944	624000	0.944	606000	0.944	581000	0.944	569000	2.36	678000	2.36	688800	2.36	632400	1.416	688000	1.416	627333	1.416	684000	1.416	600667	0.944	658000	0.944	598000
2.3625	556800	2.3625	564800	2.3625	579600	2.3625	517600	1.4175	705333	1.4175	644667	1.4175	656000	1.4175	620667	0.945	653000	0.945	699000	0.945	675000	0.945	639000	0.945	650000	0.945	599000	0.945	642000	0.945	599000	2.3625	705600	2.3625	721200	2.3625	626000	1.4175	692000	1.4175	650667	1.4175	644000	1.4175	625333	0.945	674000	0.945	634000
2.365	579600	2.365	581600	2.365	550000	2.365	521600	1.419	679333	1.419	668000	1.419	656000	1.419	612000	0.946	721000	0.946	694000	0.946	692000	0.946	638000	0.946	645000	0.946	616000	0.946	583000	0.946	609000	2.365	681600	2.365	701600	2.365	618800	1.419	664000	1.419	673333	1.419	694667	1.419	631333	0.946	678000	0.946	639000
2.3675	574800	2.3675	580800	2.3675	539600	2.3675	503200	1.4205	680000	1.4205	639333	1.4205	676000	1.4205	615333	0.947	687000	0.947	663000	0.947	663000	0.947	627000	0.947	599000	0.947	645000	0.947	612000	0.947	590000	2.3675	640000	2.3675	689600	2.3675	617600	1.4205	634667	1.4205	625333	1.4205	628667	1.4205	582000	0.947	626000	0.947	686000
2.37	557600	2.37	585600	2.37	575200	2.37	534400	1.422	676000	1.422	679333	1.422	663333	1.422	648667	0.948	709000	0.948	705000	0.948	651000	0.948	624000	0.948	626000	0.948	584000	0.948	610000	0.948	606000	2.37	667200	2.37	684400	2.37	656000	1.422	670667	1.422	689333	1.422	686000	1.422	612667	0.948	626000	0.948	621000
2.3725	574800	2.3725	570000	2.3725	525600	2.3725	518400	1.4235	654000	1.4235	688667	1.4235	650000	1.4235	654667	0.949	651000	0.949	720000	0.949	720000	0.949	610000	0.949	667000	0.949	626000	0.949	644000	0.949	626000	2.3725	674000	2.3725	686000	2.3725	645600	1.4235	680000	1.4235	642000	1.4235	672667	1.4235	613333	0.949	648000	0.949	640000
2.375	580000	2.375	568800	2.375	545600	2.375	515600	1.425	668667	1.425	624667	1.425	675333	1.425	622667	0.95	677000	0.95	659000	0.95	687000	0.95	601000	0.95	607000	0.95	575000	0.95	642000	0.95	608000	2.375	708000	2.375	684400	2.375	636400	1.425	662667	1.425	629333	1.425	664000	1.425	620000	0.95	651000	0.95	666000
2.3775	564000	2.3775	568000	2.3775	558800	2.3775	531600	1.4265	659333	1.4265	666000	1.4265	689333	1.4265	625333	0.951	659000	0.951	682000	0.951	633000	0.951	632000	0.951	632000	0.951	685000	0.951	610000	0.951	553000	2.3775	690000	2.3775	692000	2.3775	650800	1.4265	699333	1.4265	670000	1.4265	655333	1.4265	634667	0.951	641000	0.951	623000
2.38	580000	2.38	578000	2.38	559200	2.38	530000	1.428	702667	1.428	678000	1.428	663333	1.428	636667	0.952	654000	0.952	705000	0.952	690000	0.952	678000	0.952	631000	0.952	651000	0.952	582000	0.952	569000	2.38	654800	2.38	696800	2.38	606000	1.428	681333	1.428	677333	1.428	652667	1.428	656667	0.952	648000	0.952	606000
2.3825	571600	2.3825	573600	2.3825	540400	2.3825	523600	1.4295	665333	1.4295	665333	1.4295	629333	1.4295	617333	0.953	643000	0.953	628000	0.953	658000	0.953	636000	0.953	654000	0.953	616000	0.953	622000	0.953	612000	2.3825	675200	2.3825	700400	2.3825	633600	1.4295	664000	1.4295	650667	1.4295	672667	1.4295	614667	0.953	681000	0.953	612000
2.385	567200	2.385	556400	2.385	544400	2.385	559200	1.431	674000	1.431	636000	1.431	719333	1.431	650667	0.954	627000	0.954	701000	0.954	637000	0.954	635000	0.954	642000	0.954	609000	0.954	621000	0.954	588000	2.385	676400	2.385	688800	2.385	621200	1.431	708667	1.431	652000	1.431	682667	1.431	632000	0.954	624000	0.954	600000
2.3875	583200	2.3875	568000	2.3875	542800	2.3875	540400	1.4325	694667	1.4325	660667	1.4325	655333	1.4325	634000	0.955	659000	0.955	698000	0.955	616000	0.955	630000	0.955	639000	0.955	633000	0.955	617000	0.955	602000	2.3875	703200	2.3875	682000	2.3875	625200	1.4325	665333	1.4325	634667	1.4325	654667	1.4325	633333	0.955	671000	0.955	642000
2.39	553600	2.39	578400	2.39	562000	2.39	509600	1.434	663333	1.434	662667	1.434	669333	1.434	676667	0.956	733000	0.956	689000	0.956	657000	0.956	597000	0.956	629000	0.956	607000	0.956	630000	0.956	589000	2.39	679200	2.39	702000	2.39	622000	1.434	673333	1.434	626667	1.434	663333	1.434	622000	0.956	653000	0.956	634000
2.3925	541600	2.3925	566800	2.3925	566000	2.3925	516400	1.4355	656000	1.4355	655333	1.4355	666000	1.4355	613333	0.957	682000	0.957	659000	0.957	683000	0.957	637000	0.957	590000	0.957	655000	0.957	641000	0.957	635000	2.3925	672800	2.3925	680400	2.3925	645200	1.4355	654667	1.4355	668000	1.4355	674667	1.4355	635333	0.957	609000	0.957	618000
2.395	579200	2.395	572000	2.395	556000	2.395	505600	1.437	677333	1.437	695333	1.437	663333	1.437	606667	0.958	648000	0.958	659000	0.958	688000	0.958	626000	0.958	652000	0.958	594000	0.958	610000	0.958	592000	2.395	663600	2.395	698400	2.395	645600	1.437	684000	1.437	690667	1.437	666667	1.437	599333	0.958	651000	0.958	656000
2.3975	585600	2.3975	584400	2.3975	560800	2.3975	530400	1.4385	692000	1.4385	650667	1.4385	632000	1.4385	666667	0.959	657000	0.959	673000	0.959	672000	0.959	614000	0.959	627000	0.959	608000	0.959	631000	0.959	600000	2.3975	712000	2.3975	728800	2.3975	660800	1.4385	644667	1.4385	652000	1.4385	692000	1.4385	600000	0.959	661000	0.959	613000
2.4	562400	2.4	573200	2.4	554800	2.4	519600	1.44	676000	1.44	687333	1.44	619333	1.44	603333	0.96	674000	0.96	690000	0.96	656000	0.96	616000	0.96	619000	0.96	648000	0.96	654000	0.96	617000	2.4	683600	2.4	703600	2.4	635600	1.44	658000	1.44	666667	1.44	661333	1.44	632000	0.96	678000	0.96	623000
2.4025	575200	2.4025	588800	2.4025	537600	2.4025	494800	1.4415	642667	1.4415	686000	1.4415	672667	1.4415	629333	0.961	671000	0.961	694000	0.961	632000	0.961	635000	0.961	641000	0.961	616000	0.961	657000	0.961	555000	2.4025	692400	2.4025	686400	2.4025	649200	1.4415	672000	1.4415	686667	1.4415	656000	1.4415	601333	0.961	638000	0.961	667000
2.405	594000	2.405	544400	2.405	550400	2.405	506000	1.443	641333	1.443	643333	1.443	642000	1.443	656667	0.962	649000	0.962	692000	0.962	679000	0.962	626000	0.962	621000	0.962	655000	0.962	640000	0.962	590000	2.405	659200	2.405	666800	2.405	652400	1.443	680000	1.443	660000	1.443	653333	1.443	608000	0.962	683000	0.962	651000
2.4075	581200	2.4075	596400	2.4075	548800	2.4075	548400	1.4445	678667	1.4445	661333	1.4445	657333	1.4445	638667	0.963	661000	0.963	628000	0.963	682000	0.963	651000	0.963	646000	0.963	602000	0.963	634000	0.963	542000	2.4075	676000	2.4075	699200	2.4075	637200	1.4445	681333	1.4445	651333	1.4445	638667	1.4445	598667	0.963	634000	0.963	633000
2.41	533600	2.41	562000	2.41	532000	2.41	539200	1.446	669333	1.446	649333	1.446	641333	1.446	616000	0.964	700000	0.964	664000	0.964	652000	0.964	656000	0.964	616000	0.964	609000	0.964	633000	0.964	549000	2.41	667600	2.41	700400	2.41	603600	1.446	660000	1.446	596000	1.446	646667	1.446	580667	0.964	654000	0.964	662000
2.4125	558000	2.4125	598400	2.4125	549600	2.4125	508400	1.4475	656000	1.4475	674000	1.4475	644000	1.4475	633333	0.965	661000	0.965	706000	0.965	662000	0.965	618000	0.965	628000	0.965	638000	0.965	655000	0.965	559000	2.4125	652800	2.4125	690800	2.4125	658000	1.4475	650667	1.4475	704667	1.4475	654000	1.4475	620000	0.965	654000	0.965	658000
2.415	555600	2.415	564000	2.415	559600	2.415	509200	1.449	620667	1.449	686667	1.449	656667	1.449	642000	0.966	660000	0.966	687000	0.966	672000	0.966	626000	0.966	643000	0.966	610000	0.966	589000	0.966	649000	2.415	684400	2.415	680400	2.415	626000	1.449	627333	1.449	645333	1.449	644000	1.449	604667	0.966	639000	0.966	625000
2.4175	594400	2.4175	532000	2.4175	548000	2.4175	525200	1.4505	668667	1.4505	639333	1.4505	640000	1.4505	651333	0.967	708000	0.967	700000	0.967	649000	0.967	636000	0.967	655000	0.967	608000	0.967	625000	0.967	584000	2.4175	685600	2.4175	702400	2.4175	633200	1.4505	671333	1.4505	682000	1.4505	678667	1.4505	604000	0.967	588000	0.967	659000
2.42	593600	2.42	584000	2.42	534000	2.42	519200	1.452	688667	1.452	620667	1.452	658667	1.452	618667	0.968	677000	0.968	671000	0.968	703000	0.968	603000	0.968	571000	0.968	579000	0.968	579000	0.968	562000	2.42	674000	2.42	674400	2.42	644800	1.452	659333	1.452	646667	1.452	639333	1.452	598667	0.968	664000	0.968	565000
2.4225	550800	2.4225	553200	2.4225	523600	2.4225	510800	1.4535	678000	1.4535	658000	1.4535	628000	1.4535	652667	0.969	659000	0.969	650000	0.969	669000	0.969	615000	0.969	588000	0.969	570000	0.969	604000	0.969	561000	2.4225	644400	2.4225	709600	2.4225	604800	1.4535	694667	1.4535	664000	1.4535	671333	1.4535	610000	0.969	661000	0.969	623000
2.425	573600	2.425	581200	2.425	572000	2.425	529600	1.455	657333	1.455	644667	1.455	654667	1.455	625333	0.97	647000	0.97	680000	0.97	627000	0.97	623000	0.97	574000	0.97	695000	0.97	606000	0.97	587000	2.425	667600	2.425	700000	2.425	625600	1.455	669333	1.455	687333	1.455	652000	1.455	639333	0.97	677000	0.97	583000
2.4275	562400	2.4275	588000	2.4275	557200	2.4275	525600	1.4565	674000	1.4565	654000	1.4565	655333	1.4565	617333	0.971	610000	0.971	676000	0.971	696000	0.971	624000	0.971	671000	0.971	645000	0.971	640000	0.971	548000	2.4275	616400	2.4275	716400	2.4275	647200	1.4565	645333	1.4565	650667	1.4565	675333	1.4565	614000	0.971	604000	0.971	660000
2.43	554000	2.43	568800	2.43	586000	2.43	535200	1.458	700000	1.458	658667	1.458	668000	1.458	626667	0.972	683000	0.972	682000	0.972	688000	0.972	624000	0.972	579000	0.972	657000	0.972	667000	0.972	596000	2.43	678800	2.43	693600	2.43	640800	1.458	660667	1.458	629333	1.458	658667	1.458	624667	0.972	652000	0.972	676000
2.4325	570400	2.4325	583200	2.4325	540000	2.4325	520000	1.4595	680000	1.4595	678667	1.4595	646000	1.4595	638000	0.973	663000	0.973	671000	0.973	673000	0.973	592000	0.973	594000	0.973	614000	0.973	594000	0.973	556000	2.4325	683200	2.4325	673600	2.4325	628000	1.4595	730667	1.4595	688667	1.4595	682667	1.4595	601333	0.973	647000	0.973	648000
2.435	573200	2.435	549200	2.435	538000	2.435	520400	1.461	654667	1.461	665333	1.461	678667	1.461	599333	0.974	698000	0.974	693000	0.974	749000	0.974	614000	0.974	592000	0.974	652000	0.974	630000	0.974	610000	2.435	687600	2.435	668800	2.435	640000	1.461	670667	1.461	677333	1.461	659333	1.461	610000	0.974	659000	0.974	635000
2.4375	550800	2.4375	583200	2.4375	551600	2.4375	547600	1.4625	674000	1.4625	594667	1.4625	666667	1.4625	608000	0.975	670000	0.975	623000	0.975	669000	0.975	614000	0.975	633000	0.975	634000	0.975	632000	0.975	570000	2.4375	678800	2.4375	680400	2.4375	647200	1.4625	626000	1.4625	685333	1.4625	638000	1.4625	631333	0.975	649000	0.975	680000
2.44	562800	2.44	558000	2.44	548400	2.44	530400	1.464	649333	1.464	642667	1.464	668000	1.464	696667	0.976	702000	0.976	652000	0.976	638000	0.976	635000	0.976	612000	0.976	640000	0.976	596000	0.976	625000	2.44	664000	2.44	712800	2.44	643600	1.464	634000	1.464	670667	1.464	668667	1.464	644000	0.976	656000	0.976	654000
2.4425	551200	2.4425	570800	2.4425	539600	2.4425	504400	1.4655	680000	1.4655	660000	1.4655	655333	1.4655	624667	0.977	639000	0.977	670000	0.977	645000	0.977	598000	0.977	599000	0.977	617000	0.977	653000	0.977	619000	2.4425	680000	2.4425	670000	2.4425	633600	1.4655	668000	1.4655	666000	1.4655	640000	1.4655	619333	0.977	627000	0.977	634000
2.445	583600	2.445	580400	2.445	562800	2.445	530400	1.467	688667	1.467	654000	1.467	681333	1.467	597333	0.978	671000	0.978	707000	0.978	656000	0.978	621000	0.978	610000	0.978	593000	0.978	627000	0.978	630000	2.445	668000	2.445	659600	2.445	651600	1.467	653333	1.467	670667	1.467	658667	1.467	624000	0.978	662000	0.978	665000
2.4475	569200	2.4475	574400	2.4475	540400	2.4475	520400	1.4685	666000	1.4685	637333	1.4685	625333	1.4685	670667	0.979	688000	0.979	676000	0.979	648000	0.979	590000	0.979	626000	0.979	613000	0.979	596000	0.979	615000	2.4475	701200	2.4475	728000	2.4475	637600	1.4685	660000	1.4685	674667	1.4685	668667	1.4685	648667	0.979	604000	0.979	644000
2.45	578400	2.45	560000	2.45	570800	2.45	528000	1.47	615333	1.47	659333	1.47	650667	1.47	647333	0.98	739000	0.98	672000	0.98	701000	0.98	651000	0.98	615000	0.98	667000	0.98	602000	0.98	606000	2.45	694400	2.45	664400	2.45	665200	1.47	648000	1.47	670000	1.47	653333	1.47	620667	0.98	612000	0.98	580000
2.4525	576400	2.4525	585200	2.4525	538400	2.4525	518000	1.4715	634667	1.4715	688667	1.4715	651333	1.4715	626000	0.981	657000	0.981	693000	0.981	618000	0.981	610000	0.981	621000	0.981	632000	0.981	631000	0.981	563000	2.4525	670400	2.4525	710000	2.4525	627200	1.4715	650667	1.4715	658000	1.4715	650667	1.4715	602667	0.981	679000	0.981	614000
2.455	590000	2.455	556800	2.455	545600	2.455	528000	1.473	670000	1.473	674667	1.473	706000	1.473	585333	0.982	620000	0.982	663000	0.982	649000	0.982	598000	0.982	617000	0.982	643000	0.982	644000	0.982	628000	2.455	673200	2.455	690000	2.455	662400	1.473	664000	1.473	650667	1.473	661333	1.473	636667	0.982	577000	0.982	653000
2.4575	557600	2.4575	592400	2.4575	584400	2.4575	526400	1.4745	669333	1.4745	666000	1.4745	669333	1.4745	571333	0.983	675000	0.983	592000	0.983	704000	0.983	634000	0.983	646000	0.983	659000	0.983	591000	0.983	595000	2.4575	672400	2.4575	705200	2.4575	654800	1.4745	675333	1.4745	667333	1.4745	638667	1.4745	610667	0.983	648000	0.983	606000
2.46	589200	2.46	566800	2.46	556000	2.46	511200	1.476	687333	1.476	667333	1.476	653333	1.476	627333	0.984	641000	0.984	673000	0.984	686000	0.984	600000	0.984	652000	0.984	619000	0.984	638000	0.984	645000	2.46	663200	2.46	697600	2.46	622800	1.476	677333	1.476	607333	1.476	652000	1.476	626667	0.984	656000	0.984	674000
2.4625	547600	2.4625	570800	2.4625	536800	2.4625	530400	1.4775	681333	1.4775	665333	1.4775	666667	1.4775	648000	0.985	709000	0.985	674000	0.985	615000	0.985	649000	0.985	636000	0.985	642000	0.985	593000	0.985	563000	2.4625	692000	2.4625	714400	2.4625	630800	1.4775	654667	1.4775	676667	1.4775	665333	1.4775	634000	0.985	624000	0.985	575000
2.465	542400	2.465	591600	2.465	534000	2.465	508400	1.479	674667	1.479	652667	1.479	660000	1.479	648000	0.986	667000	0.986	632000	0.986	699000	0.986	623000	0.986	659000	0.986	653000	0.986	618000	0.986	608000	2.465	691200	2.465	720000	2.465	627600	1.479	698667	1.479	661333	1.479	661333	1.479	629333	0.986	673000	0.986	663000
2.4675	576000	2.4675	569600	2.4675	533200	2.4675	517600	1.4805	690000	1.4805	647333	1.4805	625333	1.4805	600000	0.987	676000	0.987	666000	0.987	643000	0.987	624000	0.987	656000	0.987	658000	0.987	651000	0.987	584000	2.4675	685600	2.4675	701600	2.4675	634000	1.4805	647333	1.4805	692000	1.4805	648667	1.4805	627333	0.987	689000	0.987	639000
2.47	568000	2.47	585600	2.47	582400	2.47	515600	1.482	603333	1.482	693333	1.482	700667	1.482	598000	0.988	654000	0.988	697000	0.988	718000	0.988	658000	0.988	644000	0.988	629000	0.988	655000	0.988	586000	2.47	702000	2.47	696000	2.47	659200	1.482	651333	1.482	668000	1.482	690667	1.482	632000	0.988	668000	0.988	627000
2.4725	571600	2.4725	585200	2.4725	602800	2.4725	509200	1.4835	654667	1.4835	644667	1.4835	640000	1.4835	638667	0.989	641000	0.989	640000	0.989	678000	0.989	601000	0.989	621000	0.989	630000	0.989	598000	0.989	575000	2.4725	665200	2.4725	686000	2.4725	618000	1.4835	685333	1.4835	670667	1.4835	666667	1.4835	621333	0.989	603000	0.989	651000
2.475	567600	2.475	571200	2.475	552800	2.475	519200	1.485	709333	1.485	656667	1.485	676000	1.485	620667	0.99	671000	0.99	669000	0.99	647000	0.99	611000	0.99	602000	0.99	641000	0.99	636000	0.99	603000	2.475	662400	2.475	702400	2.475	631600	1.485	668667	1.485	691333	1.485	681333	1.485	620000	0.99	644000	0.99	695000
2.4775	582800	2.4775	564800	2.4775	562800	2.4775	532400	1.4865	638667	1.4865	662667	1.4865	724000	1.4865	652000	0.991	648000	0.991	732000	0.991	638000	0.991	627000	0.991	637000	0.991	577000	0.991	624000	0.991	571000	2.4775	678000	2.4775	696000	2.4775	621600	1.4865	636667	1.4865	642667	1.4865	652000	1.4865	628667	0.991	671000	0.991	620000
2.48	553200	2.48	536800	2.48	539200	2.48	530400	1.488	650000	1.488	664667	1.488	695333	1.488	608000	0.992	646000	0.992	652000	0.992	669000	0.992	626000	0.992	635000	0.992	642000	0.992	634000	0.992	568000	2.48	695600	2.48	667200	2.48	601200	1.488	653333	1.488	649333	1.488	656000	1.488	580667	0.992	683000	0.992	616000
2.4825	570400	2.4825	594400	2.4825	562400	2.4825	518800	1.4895	681333	1.4895	658667	1.4895	656667	1.4895	620667	0.993	685000	0.993	641000	0.993	665000	0.993	607000	0.993	617000	0.993	588000	0.993	601000	0.993	634000	2.4825	679200	2.4825	713600	2.4825	627600	1.4895	681333	1.4895	622000	1.4895	672000	1.4895	612000	0.993	666000	0.993	616000
2.485	603600	2.485	558400	2.485	514000	2.485	503600	1.491	643333	1.491	693333	1.491	660000	1.491	582000	0.994	670000	0.994	651000	0.994	691000	0.994	631000	0.994	591000	0.994	656000	0.994	683000	0.994	642000	2.485	699600	2.485	674800	2.485	638800	1.491	711333	1.491	641333	1.491	676000	1.491	623333	0.994	597000	0.994	650000
2.4875	581600	2.4875	572400	2.4875	549200	2.4875	508000	1.4925	672667	1.4925	662667	1.4925	700667	1.4925	610000	0.995	683000	0.995	646000	0.995	719000	0.995	646000	0.995	637000	0.995	656000	0.995	624000	0.995	605000	2.4875	703200	2.4875	680400	2.4875	628000	1.4925	692000	1.4925	652667	1.4925	650667	1.4925	625333	0.995	621000	0.995	658000
2.49	571200	2.49	590000	2.49	533200	2.49	502400	1.494	697333	1.494	698667	1.494	664667	1.494	620667	0.996	688000	0.996	676000	0.996	678000	0.996	637000	0.996	658000	0.996	606000	0.996	651000	0.996	571000	2.49	683200	2.49	668400	2.49	652400	1.494	670000	1.494	657333	1.494	680667	1.494	579333	0.996	661000	0.996	648000
2.4925	564000	2.4925	585200	2.4925	523600	2.4925	522800	1.4955	675333	1.4955	681333	1.4955	666667	1.4955	649333	0.997	675000	0.997	641000	0.997	686000	0.997	611000	0.997	622000	0.997	681000	0.997	603000	0.997	570000	2.4925	667600	2.4925	674800	2.4925	658000	1.4955	684000	1.4955	654667	1.4955	695333	1.4955	614000	0.997	640000	0.997	611000
2.495	605600	2.495	588000	2.495	548800	2.495	525200	1.497	661333	1.497	666667	1.497	676000	1.497	621333	0.998	662000	0.998	684000	0.998	684000	0.998	677000	0.998	636000	0.998	629000	0.998	598000	0.998	562000	2.495	682000	2.495	720400	2.495	626800	1.497	636000	1.497	674667	1.497	668000	1.497	612000	0.998	663000	0.998	637000
2.4975	582400	2.4975	570000	2.4975	545600	2.4975	515600	1.4985	694667	1.4985	676000	1.4985	655333	1.4985	616667	0.999	680000	0.999	635000	0.999	680000	0.999	617000	0.999	626000	0.999	592000	0.999	591000	0.999	595000	2.4975	708800	2.4975	665600	2.4975	636800	1.4985	693333	1.4985	670000	1.4985	688667	1.4985	592000	0.999	597000	0.999	600000
2.5	574000	2.5	586000	2.5	561600	2.5	521600	1.5	660000	1.5	640667	1.5	684667	1.5	589333	1	662000	1	679000	1	635000	1	648000	1	628000	1	649000	1	618000	1	584000	2.5	680400	2.5	689200	2.5	629200	1.5	662000	1.5	646000	1.5	632000	1.5	646667	1	690000	1	638000
2.5025	558000	2.5025	561200	2.5025	557600	2.5025	535600	1.5015	643333	1.5015	672667	1.5015	653333	1.5015	628667	1.001	640000	1.001	676000	1.001	679000	1.001	614000	1.001	642000	1.001	600000	1.001	641000	1.001	599000	2.5025	671600	2.5025	715200	2.5025	621600	1.5015	706667	1.5015	670667	1.5015	680667	1.5015	646000	1.001	621000	1.001	627000
2.505	590800	2.505	572000	2.505	558400	2.505	518000	1.503	649333	1.503	693333	1.503	626000	1.503	594667	1.002	698000	1.002	664000	1.002	670000	1.002	637000	1.002	642000	1.002	650000	1.002	605000	1.002	595000	2.505	666000	2.505	708000	2.505	642800	1.503	673333	1.503	672000	1.503	657333	1.503	586667	1.002	641000	1.002	636000
2.5075	564400	2.5075	570400	2.5075	546000	2.5075	524000	1.5045	692000	1.5045	681333	1.5045	666667	1.5045	659333	1.003	642000	1.003	667000	1.003	621000	1.003	625000	1.003	590000	1.003	601000	1.003	592000	1.003	585000	2.5075	679600	2.5075	740000	2.5075	634000	1.5045	652667	1.5045	623333	1.5045	696000	1.5045	646000	1.003	632000	1.003	660000
2.51	569600	2.51	588800	2.51	550400	2.51	531200	1.506	632667	1.506	672667	1.506	642000	1.506	630000	1.004	652000	1.004	673000	1.004	667000	1.004	627000	1.004	576000	1.004	661000	1.004	605000	1.004	573000	2.51	669600	2.51	702000	2.51	642400	1.506	661333	1.506	605333	1.506	645333	1.506	616000	1.004	638000	1.004	633000
2.5125	579200	2.5125	577600	2.5125	545200	2.5125	506800	1.5075	641333	1.5075	662667	1.5075	652667	1.5075	592667	1.005	661000	1.005	677000	1.005	652000	1.005	668000	1.005	610000	1.005	659000	1.005	604000	1.005	615000	2.5125	662400	2.5125	661600	2.5125	639200	1.5075	697333	1.5075	624000	1.5075	694000	1.5075	647333	1.005	628000	1.005	664000
2.515	579600	2.515	548800	2.515	552800	2.515	504400	1.509	626000	1.509	687333	1.509	698000	1.509	619333	1.006	649000	1.006	711000	1.006	665000	1.006	635000	1.006	670000	1.006	662000	1.006	645000	1.006	618000	2.515	670000	2.515	718800	2.515	654400	1.509	712667	1.509	662000	1.509	683333	1.509	634000	1.006	668000	1.006	610000
2.5175	546400	2.5175	570400	2.5175	523200	2.5175	514800	1.5105	678667	1.5105	667333	1.5105	666667	1.5105	621333	1.007	626000	1.007	698000	1.007	655000	1.007	679000	1.007	644000	1.007	550000	1.007	655000	1.007	562000	2.5175	645600	2.5175	702800	2.5175	614000	1.5105	646000	1.5105	672667	1.5105	686000	1.5105	607333	1.007	601000	1.007	655000
2.52	595200	2.52	554800	2.52	535200	2.52	504400	1.512	659333	1.512	680667	1.512	670000	1.512	633333	1.008	698000	1.008	659000	1.008	686000	1.008	628000	1.008	626000	1.008	585000	1.008	614000	1.008	631000	2.52	674400	2.52	695600	2.52	638800	1.512	643333	1.512	699333	1.512	698667	1.512	630000	1.008	656000	1.008	651000
2.5225	581200	2.5225	574800	2.5225	549200	2.5225	522000	1.5135	672000	1.5135	684667	1.5135	612000	1.5135	649333	1.009	677000	1.009	725000	1.009	683000	1.009	680000	1.009	640000	1.009	610000	1.009	609000	1.009	592000	2.5225	670400	2.5225	691200	2.5225	595600	1.5135	666000	1.5135	640667	1.5135	665333	1.5135	633333	1.009	608000	1.009	617000
2.525	550800	2.525	583200	2.525	576800	2.525	533600	1.515	684000	1.515	656667	1.515	646667	1.515	644667	1.01	678000	1.01	715000	1.01	656000	1.01	626000	1.01	597000	1.01	643000	1.01	594000	1.01	589000	2.525	702400	2.525	706800	2.525	619600	1.515	640000	1.515	688667	1.515	671333	1.515	604000	1.01	632000	1.01	656000
2.5275	567200	2.5275	590800	2.5275	554000	2.5275	507600	1.5165	684000	1.5165	658667	1.5165	661333	1.5165	662000	1.011	656000	1.011	657000	1.011	690000	1.011	698000	1.011	618000	1.011	596000	1.011	689000	1.011	619000	2.5275	692400	2.5275	682800	2.5275	638400	1.5165	685333	1.5165	681333	1.5165	719333	1.5165	612000	1.011	583000	1.011	612000
2.53	552400	2.53	560800	2.53	565200	2.53	514400	1.518	686667	1.518	688667	1.518	655333	1.518	625333	1.012	697000	1.012	632000	1.012	643000	1.012	659000	1.012	674000	1.012	620000	1.012	637000	1.012	601000	2.53	668800	2.53	699200	2.53	625600	1.518	648667	1.518	650667	1.518	686667	1.518	609333	1.012	637000	1.012	685000
2.5325	546000	2.5325	570400	2.5325	545200	2.5325	522000	1.5195	668667	1.5195	652667	1.5195	690667	1.5195	628000	1.013	635000	1.013	651000	1.013	677000	1.013	613000	1.013	578000	1.013	649000	1.013	646000	1.013	595000	2.5325	645600	2.5325	706800	2.5325	628000	1.5195	702000	1.5195	663333	1.5195	664667	1.5195	634000	1.013	649000	1.013	627000
2.535	572400	2.535	570000	2.535	580400	2.535	520800	1.521	638000	1.521	660667	1.521	684667	1.521	631333	1.014	650000	1.014	653000	1.014	635000	1.014	630000	1.014	630000	1.014	589000	1.014	647000	1.014	575000	2.535	684400	2.535	711200	2.535	637200	1.521	682000	1.521	690667	1.521	656667	1.521	612667	1.014	603000	1.014	664000
2.5375	575600	2.5375	585200	2.5375	541200	2.5375	494000	1.5225	650000	1.5225	660000	1.5225	670000	1.5225	626667	1.015	636000	1.015	658000	1.015	672000	1.015	658000	1.015	589000	1.015	620000	1.015	605000	1.015	539000	2.5375	684400	2.5375	704800	2.5375	641200	1.5225	646667	1.5225	670000	1.5225	648000	1.5225	599333	1.015	638000	1.015	664000
2.54	572000	2.54	548000	2.54	569200	2.54	522800	1.524	685333	1.524	684000	1.524	708667	1.524	662000	1.016	661000	1.016	652000	1.016	589000	1.016	596000	1.016	617000	1.016	611000	1.016	626000	1.016	590000	2.54	702800	2.54	715600	2.54	636400	1.524	668667	1.524	646000	1.524	650667	1.524	591333	1.016	663000	1.016	616000
2.5425	572400	2.5425	582800	2.5425	552800	2.5425	549200	1.5255	683333	1.5255	680667	1.5255	660667	1.5255	613333	1.017	701000	1.017	694000	1.017	701000	1.017	640000	1.017	647000	1.017	659000	1.017	634000	1.017	511000	2.5425	693600	2.5425	706800	2.5425	611200	1.5255	642667	1.5255	675333	1.5255	665333	1.5255	658000	1.017	607000	1.017	620000
2.545	561600	2.545	581200	2.545	562000	2.545	534800	1.527	680667	1.527	676000	1.527	636000	1.527	616667	1.018	669000	1.018	726000	1.018	667000	1.018	655000	1.018	637000	1.018	590000	1.018	629000	1.018	574000	2.545	672000	2.545	716000	2.545	622400	1.527	664000	1.527	600667	1.527	674667	1.527	636667	1.018	640000	1.018	647000
2.5475	564000	2.5475	575600	2.5475	559200	2.5475	546400	1.5285	678667	1.5285	668000	1.5285	666667	1.5285	626667	1.019	677000	1.019	734000	1.019	687000	1.019	624000	1.019	641000	1.019	603000	1.019	572000	1.019	611000	2.5475	668000	2.5475	690800	2.5475	595600	1.5285	660000	1.5285	594667	1.5285	706000	1.5285	628000	1.019	635000	1.019	618000
2.55	575600	2.55	570000	2.55	537600	2.55	537200	1.53	676667	1.53	666000	1.53	682667	1.53	634000	1.02	668000	1.02	682000	1.02	651000	1.02	660000	1.02	617000	1.02	610000	1.02	654000	1.02	603000	2.55	688400	2.55	741200	2.55	601600	1.53	678000	1.53	647333	1.53	698000	1.53	612667	1.02	696000	1.02	671000
2.5525	562800	2.5525	578000	2.5525	550400	2.5525	502400	1.5315	664667	1.5315	693333	1.5315	656000	1.5315	638667	1.021	628000	1.021	706000	1.021	701000	1.021	610000	1.021	614000	1.021	612000	1.021	642000	1.021	585000	2.5525	681200	2.5525	714400	2.5525	630400	1.5315	666667	1.5315	637333	1.5315	640000	1.5315	602667	1.021	714000	1.021	615000
2.555	572800	2.555	562800	2.555	548400	2.555	518800	1.533	683333	1.533	656000	1.533	630000	1.533	631333	1.022	624000	1.022	679000	1.022	668000	1.022	642000	1.022	611000	1.022	662000	1.022	611000	1.022	599000	2.555	680400	2.555	689200	2.555	619200	1.533	626000	1.533	709333	1.533	653333	1.533	590667	1.022	635000	1.022	657000
2.5575	595200	2.5575	585600	2.5575	547600	2.5575	514000	1.5345	662000	1.5345	691333	1.5345	663333	1.5345	598000	1.023	732000	1.023	663000	1.023	672000	1.023	629000	1.023	625000	1.023	633000	1.023	600000	1.023	580000	2.5575	674400	2.5575	712800	2.5575	618800	1.5345	678000	1.5345	627333	1.5345	682000	1.5345	608000	1.023	656000	1.023	672000
2.56	554800	2.56	562000	2.56	579600	2.56	542000	1.536	633333	1.536	674667	1.536	594000	1.536	637333	1.024	664000	1.024	687000	1.024	677000	1.024	648000	1.024	613000	1.024	632000	1.024	641000	1.024	609000	2.56	659600	2.56	680000	2.56	659600	1.536	714667	1.536	708000	1.536	622000	1.536	653333	1.024	632000	1.024	645000
2.5625	617200	2.5625	590400	2.5625	541200	2.5625	548400	1.5375	687333	1.5375	680667	1.5375	648667	1.5375	628000	1.025	686000	1.025	698000	1.025	668000	1.025	624000	1.025	615000	1.025	612000	1.025	609000	1.025	615000	2.5625	687600	2.5625	698000	2.5625	646000	1.5375	696667	1.5375	664667	1.5375	667333	1.5375	608000	1.025	625000	1.025	632000
2.565	559600	2.565	556800	2.565	556800	2.565	536400	1.539	697333	1.539	652000	1.539	658000	1.539	634667	1.026	700000	1.026	685000	1.026	676000	1.026	601000	1.026	648000	1.026	582000	1.026	593000	1.026	574000	2.565	643200	2.565	696400	2.565	610400	1.539	672667	1.539	636667	1.539	657333	1.539	598000	1.026	631000	1.026	656000
2.5675	582400	2.5675	567200	2.5675	544800	2.5675	501200	1.5405	662000	1.5405	606000	1.5405	653333	1.5405	664000	1.027	671000	1.027	623000	1.027	692000	1.027	628000	1.027	621000	1.027	648000	1.027	625000	1.027	605000	2.5675	658800	2.5675	674400	2.5675	635200	1.5405	669333	1.5405	622000	1.5405	662000	1.5405	637333	1.027	623000	1.027	649000
2.57	561200	2.57	554000	2.57	551600	2.57	506400	1.542	652000	1.542	696000	1.542	649333	1.542	602667	1.028	678000	1.028	710000	1.028	679000	1.028	617000	1.028	636000	1.028	595000	1.028	560000	1.028	550000	2.57	671200	2.57	723200	2.57	624800	1.542	686000	1.542	644000	1.542	653333	1.542	608000	1.028	646000	1.028	678000
2.5725	575600	2.5725	557200	2.5725	546800	2.5725	512800	1.5435	675333	1.5435	661333	1.5435	642000	1.5435	680000	1.029	690000	1.029	646000	1.029	697000	1.029	622000	1.029	638000	1.029	605000	1.029	589000	1.029	621000	2.5725	672400	2.5725	707600	2.5725	655200	1.5435	698667	1.5435	668667	1.5435	696000	1.5435	596667	1.029	623000	1.029	657000
2.575	568400	2.575	576000	2.575	541200	2.575	547200	1.545	659333	1.545	673333	1.545	606000	1.545	596667	1.03	651000	1.03	664000	1.03	641000	1.03	603000	1.03	566000	1.03	576000	1.03	627000	1.03	559000	2.575	661600	2.575	733600	2.575	632800	1.545	730667	1.545	627333	1.545	713333	1.545	618000	1.03	601000	1.03	674000
2.5775	572000	2.5775	572000	2.5775	566400	2.5775	532000	1.5465	692000	1.5465	682667	1.5465	684667	1.5465	670667	1.031	647000	1.031	642000	1.031	647000	1.031	617000	1.031	632000	1.031	593000	1.031	588000	1.031	589000	2.5775	674800	2.5775	660800	2.5775	638400	1.5465	650667	1.5465	630000	1.5465	660667	1.5465	601333	1.031	611000	1.031	668000
2.58	585200	2.58	575600	2.58	550400	2.58	533600	1.548	661333	1.548	645333	1.548	643333	1.548	613333	1.032	651000	1.032	673000	1.032	666000	1.032	678000	1.032	658000	1.032	653000	1.032	634000	1.032	607000	2.58	686800	2.58	704800	2.58	628000	1.548	681333	1.548	602667	1.548	620667	1.548	594000	1.032	615000	1.032	637000
2.5825	579200	2.5825	568000	2.5825	536800	2.5825	540000	1.5495	664667	1.5495	671333	1.5495	665333	1.5495	667333	1.033	653000	1.033	637000	1.033	721000	1.033	583000	1.033	621000	1.033	635000	1.033	637000	1.033	607000	2.5825	691600	2.5825	690000	2.5825	623600	1.5495	630000	1.5495	661333	1.5495	650667	1.5495	668000	1.033	659000	1.033	640000
2.585	576800	2.585	616400	2.585	528800	2.585	513600	1.551	658000	1.551	612667	1.551	646000	1.551	621333	1.034	669000	1.034	684000	1.034	668000	1.034	636000	1.034	648000	1.034	614000	1.034	588000	1.034	568000	2.585	660000	2.585	670400	2.585	645200	1.551	670667	1.551	670000	1.551	641333	1.551	584000	1.034	669000	1.034	598000
2.5875	575600	2.5875	574400	2.5875	574000	2.5875	534000	1.5525	664667	1.5525	691333	1.5525	628000	1.5525	631333	1.035	634000	1.035	666000	1.035	645000	1.035	609000	1.035	618000	1.035	596000	1.035	628000	1.035	590000	2.5875	664000	2.5875	724400	2.5875	612000	1.5525	684667	1.5525	682000	1.5525	644000	1.5525	613333	1.035	670000	1.035	686000
2.59	556000	2.59	610400	2.59	558000	2.59	507600	1.554	654000	1.554	644667	1.554	651333	1.554	636000	1.036	668000	1.036	697000	1.036	679000	1.036	612000	1.036	616000	1.036	631000	1.036	640000	1.036	598000	2.59	668400	2.59	690000	2.59	632800	1.554	698667	1.554	678667	1.554	634000	1.554	642000	1.036	662000	1.036	676000
2.5925	560000	2.5925	560000	2.5925	550800	2.5925	512400	1.5555	664000	1.5555	674667	1.5555	664667	1.5555	648000	1.037	704000	1.037	665000	1.037	642000	1.037	647000	1.037	589000	1.037	639000	1.037	644000	1.037	568000	2.5925	696400	2.5925	697200	2.5925	612400	1.5555	680667	1.5555	615333	1.5555	703333	1.5555	638667	1.037	679000	1.037	595000
2.595	570000	2.595	559200	2.595	564400	2.595	557200	1.557	639333	1.557	696667	1.557	657333	1.557	619333	1.038	664000	1.038	645000	1.038	667000	1.038	624000	1.038	679000	1.038	632000	1.038	676000	1.038	613000	2.595	699600	2.595	696800	2.595	622000	1.557	667333	1.557	688000	1.557	679333	1.557	653333	1.038	646000	1.038	642000
2.5975	546800	2.5975	582000	2.5975	550800	2.5975	499200	1.5585	624000	1.5585	667333	1.5585	680667	1.5585	610000	1.039	672000	1.039	675000	1.039	643000	1.039	658000	1.039	613000	1.039	588000	1.039	587000	1.039	623000	2.5975	675200	2.5975	711600	2.5975	625200	1.5585	666000	1.5585	668667	1.5585	676000	1.5585	645333	1.039	660000	1.039	632000
2.6	557600	2.6	572800	2.6	565600	2.6	537200	1.56	678000	1.56	662667	1.56	666667	1.56	644000	1.04	636000	1.04	675000	1.04	655000	1.04	648000	1.04	586000	1.04	627000	1.04	664000	1.04	610000	2.6	710800	2.6	694400	2.6	618800	1.56	644667	1.56	665333	1.56	632667	1.56	637333	1.04	637000	1.04	617000
2.6025	582800	2.6025	614400	2.6025	554400	2.6025	521600	1.5615	650000	1.5615	664000	1.5615	628667	1.5615	640000	1.041	630000	1.041	665000	1.041	590000	1.041	617000	1.041	652000	1.041	576000	1.041	644000	1.041	605000	2.6025	711600	2.6025	706800	2.6025	638800	1.5615	674667	1.5615	636000	1.5615	670000	1.5615	609333	1.041	637000	1.041	655000
2.605	538400	2.605	577200	2.605	554000	2.605	495600	1.563	684667	1.563	665333	1.563	671333	1.563	612667	1.042	680000	1.042	647000	1.042	612000	1.042	606000	1.042	619000	1.042	591000	1.042	578000	1.042	548000	2.605	673600	2.605	672400	2.605	634000	1.563	660667	1.563	636667	1.563	692667	1.563	580667	1.042	627000	1.042	645000
2.6075	592800	2.6075	572800	2.6075	554000	2.6075	520800	1.5645	637333	1.5645	646000	1.5645	638000	1.5645	604667	1.043	692000	1.043	642000	1.043	636000	1.043	608000	1.043	651000	1.043	645000	1.043	607000	1.043	617000	2.6075	698800	2.6075	681600	2.6075	639200	1.5645	676000	1.5645	658000	1.5645	643333	1.5645	650000	1.043	647000	1.043	641000
2.61	545200	2.61	548800	2.61	537200	2.61	516800	1.566	696000	1.566	670667	1.566	653333	1.566	650000	1.044	683000	1.044	716000	1.044	663000	1.044	637000	1.044	659000	1.044	565000	1.044	607000	1.044	631000	2.61	690400	2.61	728000	2.61	640800	1.566	698000	1.566	636000	1.566	657333	1.566	610667	1.044	625000	1.044	630000
2.6125	576000	2.6125	588800	2.6125	563600	2.6125	528400	1.5675	676000	1.5675	642000	1.5675	660000	1.5675	618000	1.045	683000	1.045	681000	1.045	708000	1.045	643000	1.045	638000	1.045	597000	1.045	635000	1.045	575000	2.6125	662000	2.6125	709200	2.6125	641200	1.5675	648000	1.5675	647333	1.5675	682000	1.5675	632000	1.045	679000	1.045	622000
2.615	544400	2.615	587200	2.615	552000	2.615	539600	1.569	659333	1.569	652000	1.569	634667	1.569	624667	1.046	674000	1.046	629000	1.046	656000	1.046	576000	1.046	610000	1.046	609000	1.046	623000	1.046	612000	2.615	684400	2.615	686800	2.615	648400	1.569	680667	1.569	681333	1.569	643333	1.569	686000	1.046	667000	1.046	628000
2.6175	564400	2.6175	577200	2.6175	546400	2.6175	516400	1.5705	662667	1.5705	644667	1.5705	636667	1.5705	622000	1.047	681000	1.047	670000	1.047	674000	1.047	649000	1.047	663000	1.047	651000	1.047	621000	1.047	588000	2.6175	676800	2.6175	712400	2.6175	625200	1.5705	692667	1.5705	664000	1.5705	650000	1.5705	604000	1.047	611000	1.047	638000
2.62	581200	2.62	578000	2.62	568800	2.62	520000	1.572	660000	1.572	644000	1.572	627333	1.572	631333	1.048	691000	1.048	634000	1.048	666000	1.048	622000	1.048	600000	1.048	617000	1.048	641000	1.048	573000	2.62	672800	2.62	729200	2.62	626000	1.572	715333	1.572	610667	1.572	662667	1.572	605333	1.048	644000	1.048	658000
2.6225	561200	2.6225	568000	2.6225	550000	2.6225	552000	1.5735	700000	1.5735	657333	1.5735	656000	1.5735	612667	1.049	625000	1.049	678000	1.049	640000	1.049	676000	1.049	617000	1.049	615000	1.049	628000	1.049	567000	2.6225	703200	2.6225	734400	2.6225	631600	1.5735	684667	1.5735	646667	1.5735	632667	1.5735	620000	1.049	613000	1.049	581000
2.625	554000	2.625	560000	2.625	557600	2.625	546400	1.575	674667	1.575	674000	1.575	707333	1.575	611333	1.05	653000	1.05	620000	1.05	749000	1.05	653000	1.05	666000	1.05	628000	1.05	660000	1.05	626000	2.625	696800	2.625	664000	2.625	625600	1.575	662000	1.575	646000	1.575	630000	1.575	615333	1.05	588000	1.05	659000
2.6275	569600	2.6275	554800	2.6275	552000	2.6275	533200	1.5765	647333	1.5765	619333	1.5765	663333	1.5765	607333	1.051	681000	1.051	649000	1.051	673000	1.051	640000	1.051	641000	1.051	625000	1.051	566000	1.051	558000	2.6275	664400	2.6275	703600	2.6275	612400	1.5765	723333	1.5765	662667	1.5765	694000	1.5765	628667	1.051	664000	1.051	641000
2.63	566400	2.63	564000	2.63	546000	2.63	523200	1.578	656000	1.578	645333	1.578	622000	1.578	591333	1.052	652000	1.052	675000	1.052	633000	1.052	655000	1.052	649000	1.052	649000	1.052	591000	1.052	611000	2.63	697200	2.63	675200	2.63	634400	1.578	698000	1.578	654000	1.578	695333	1.578	648000	1.052	604000	1.052	665000
2.6325	566400	2.6325	600400	2.6325	548800	2.6325	507600	1.5795	659333	1.5795	688000	1.5795	652000	1.5795	638000	1.053	661000	1.053	639000	1.053	670000	1.053	651000	1.053	614000	1.053	604000	1.053	596000	1.053	603000	2.6325	688400	2.6325	673600	2.6325	612400	1.5795	658667	1.5795	667333	1.5795	658000	1.5795	572667	1.053	654000	1.053	658000
2.635	596800	2.635	584000	2.635	573600	2.635	516400	1.581	668667	1.581	644000	1.581	648667	1.581	631333	1.054	694000	1.054	660000	1.054	690000	1.054	630000	1.054	599000	1.054	644000	1.054	641000	1.054	632000	2.635	688800	2.635	682000	2.635	638000	1.581	694667	1.581	664667	1.581	693333	1.581	637333	1.054	635000	1.054	670000
2.6375	565200	2.6375	582800	2.6375	549600	2.6375	539600	1.5825	640667	1.5825	658667	1.5825	680667	1.5825	617333	1.055	690000	1.055	694000	1.055	635000	1.055	611000	1.055	635000	1.055	600000	1.055	660000	1.055	614000	2.6375	699600	2.6375	678400	2.6375	602000	1.5825	703333	1.5825	640667	1.5825	675333	1.5825	645333	1.055	598000	1.055	624000
2.64	576400	2.64	558000	2.64	538000	2.64	512800	1.584	630667	1.584	678667	1.584	669333	1.584	614667	1.056	674000	1.056	696000	1.056	650000	1.056	643000	1.056	631000	1.056	618000	1.056	579000	1.056	589000	2.64	682000	2.64	671200	2.64	628400	1.584	646667	1.584	628000	1.584	680667	1.584	600000	1.056	602000	1.056	626000
2.6425	590400	2.6425	542800	2.6425	534000	2.6425	509200	1.5855	668667	1.5855	650000	1.5855	660667	1.5855	654000	1.057	646000	1.057	675000	1.057	657000	1.057	598000	1.057	641000	1.057	618000	1.057	631000	1.057	573000	2.6425	671600	2.6425	710400	2.6425	614800	1.5855	677333	1.5855	651333	1.5855	662667	1.5855	614667	1.057	655000	1.057	653000
2.645	558400	2.645	589200	2.645	523200	2.645	510400	1.587	654667	1.587	635333	1.587	652667	1.587	590667	1.058	678000	1.058	662000	1.058	650000	1.058	672000	1.058	620000	1.058	663000	1.058	614000	1.058	602000	2.645	695200	2.645	682000	2.645	630400	1.587	659333	1.587	630000	1.587	631333	1.587	636000	1.058	631000	1.058	675000
2.6475	565200	2.6475	572800	2.6475	578000	2.6475	511200	1.5885	674000	1.5885	662667	1.5885	646667	1.5885	594667	1.059	663000	1.059	697000	1.059	644000	1.059	645000	1.059	634000	1.059	618000	1.059	617000	1.059	583000	2.6475	664400	2.6475	697600	2.6475	612800	1.5885	698667	1.5885	702667	1.5885	669333	1.5885	664667	1.059	651000	1.059	617000
2.65	546000	2.65	544800	2.65	551600	2.65	517600	1.59	672000	1.59	702000	1.59	669333	1.59	602667	1.06	695000	1.06	670000	1.06	650000	1.06	609000	1.06	586000	1.06	607000	1.06	612000	1.06	561000	2.65	656400	2.65	680800	2.65	634800	1.59	674667	1.59	699333	1.59	616667	1.59	606000	1.06	668000	1.06	669000
2.6525	580000	2.6525	590000	2.6525	536800	2.6525	539200	1.5915	650667	1.5915	623333	1.5915	657333	1.5915	627333	1.061	684000	1.061	647000	1.061	642000	1.061	635000	1.061	608000	1.061	634000	1.061	617000	1.061	570000	2.6525	683600	2.6525	707600	2.6525	638800	1.5915	648667	1.5915	696000	1.5915	646000	1.5915	636000	1.061	630000	1.061	627000
2.655	562400	2.655	570000	2.655	562800	2.655	536400	1.593	652000	1.593	667333	1.593	644000	1.593	645333	1.062	635000	1.062	644000	1.062	628000	1.062	623000	1.062	645000	1.062	657000	1.062	657000	1.062	568000	2.655	689600	2.655	666400	2.655	612800	1.593	657333	1.593	661333	1.593	654667	1.593	660667	1.062	648000	1.062	721000
2.6575	569600	2.6575	580000	2.6575	532800	2.6575	520000	1.5945	626667	1.5945	650000	1.5945	652667	1.5945	628667	1.063	670000	1.063	654000	1.063	647000	1.063	667000	1.063	674000	1.063	594000	1.063	642000	1.063	586000	2.6575	698800	2.6575	737200	2.6575	631200	1.5945	684000	1.5945	672667	1.5945	636667	1.5945	640000	1.063	637000	1.063	647000
2.66	567600	2.66	583200	2.66	551600	2.66	504000	1.596	627333	1.596	636000	1.596	684000	1.596	621333	1.064	658000	1.064	694000	1.064	697000	1.064	608000	1.064	622000	1.064	578000	1.064	649000	1.064	599000	2.66	686400	2.66	726000	2.66	621200	1.596	683333	1.596	646000	1.596	647333	1.596	593333	1.064	619000	1.064	662000
2.6625	576400	2.6625	537600	2.6625	550800	2.6625	496400	1.5975	701333	1.5975	652667	1.5975	638667	1.5975	590667	1.065	678000	1.065	665000	1.065	660000	1.065	642000	1.065	641000	1.065	665000	1.065	634000	1.065	582000	2.6625	680400	2.6625	692400	2.6625	628000	1.5975	693333	1.5975	664667	1.5975	640000	1.5975	636667	1.065	593000	1.065	692000
2.665	589200	2.665	557200	2.665	547200	2.665	522800	1.599	660667	1.599	679333	1.599	668667	1.599	617333	1.066	697000	1.066	629000	1.066	691000	1.066	629000	1.066	669000	1.066	604000	1.066	608000	1.066	555000	2.665	709600	2.665	692000	2.665	612400	1.599	665333	1.599	654000	1.599	636667	1.599	618000	1.066	656000	1.066	628000
2.6675	572000	2.6675	559200	2.6675	549600	2.6675	503200	1.6005	668667	1.6005	665333	1.6005	719333	1.6005	624000	1.067	627000	1.067	635000	1.067	711000	1.067	632000	1.067	656000	1.067	657000	1.067	630000	1.067	627000	2.6675	657200	2.6675	678400	2.6675	630000	1.6005	697333	1.6005	691333	1.6005	634000	1.6005	618000	1.067	636000	1.067	643000
2.67	570800	2.67	596000	2.67	554000	2.67	510800	1.602	652667	1.602	664000	1.602	679333	1.602	614000	1.068	715000	1.068	664000	1.068	730000	1.068	641000	1.068	618000	1.068	595000	1.068	623000	1.068	598000	2.67	702000	2.67	689600	2.67	640400	1.602	695333	1.602	700667	1.602	662667	1.602	640000	1.068	589000	1.068	640000
2.6725	564400	2.6725	557200	2.6725	549600	2.6725	509600	1.6035	649333	1.6035	627333	1.6035	670000	1.6035	598000	1.069	666000	1.069	653000	1.069	681000	1.069	656000	1.069	617000	1.069	573000	1.069	632000	1.069	632000	2.6725	692000	2.6725	698000	2.6725	634800	1.6035	676000	1.6035	651333	1.6035	701333	1.6035	604000	1.069	629000	1.069	635000
2.675	589200	2.675	562800	2.675	524800	2.675	562400	1.605	624667	1.605	657333	1.605	670667	1.605	618000	1.07	665000	1.07	697000	1.07	673000	1.07	629000	1.07	659000	1.07	632000	1.07	618000	1.07	540000	2.675	689200	2.675	689600	2.675	653600	1.605	648667	1.605	668000	1.605	640667	1.605	616000	1.07	665000	1.07	613000
2.6775	560800	2.6775	565600	2.6775	541200	2.6775	520800	1.6065	639333	1.6065	660667	1.6065	680667	1.6065	618000	1.071	680000	1.071	697000	1.071	640000	1.071	585000	1.071	625000	1.071	614000	1.071	632000	1.071	584000	2.6775	697600	2.6775	670400	2.6775	652800	1.6065	659333	1.6065	648667	1.6065	708667	1.6065	659333	1.071	677000	1.071	612000
2.68	597600	2.68	574000	2.68	556800	2.68	520800	1.608	663333	1.608	686000	1.608	653333	1.608	634667	1.072	687000	1.072	695000	1.072	687000	1.072	609000	1.072	645000	1.072	602000	1.072	627000	1.072	563000	2.68	685200	2.68	684400	2.68	612000	1.608	680000	1.608	619333	1.608	682000	1.608	652000	1.072	668000	1.072	697000
2.6825	579600	2.6825	566400	2.6825	587600	2.6825	487600	1.6095	634667	1.6095	672667	1.6095	675333	1.6095	644667	1.073	662000	1.073	655000	1.073	672000	1.073	668000	1.073	623000	1.073	617000	1.073	644000	1.073	613000	2.6825	666800	2.6825	691600	2.6825	647600	1.6095	652000	1.6095	676000	1.6095	646667	1.6095	652000	1.073	642000	1.073	639000
2.685	590800	2.685	552000	2.685	547600	2.685	520000	1.611	676000	1.611	666667	1.611	659333	1.611	617333	1.074	661000	1.074	714000	1.074	707000	1.074	634000	1.074	640000	1.074	629000	1.074	638000	1.074	595000	2.685	667600	2.685	702800	2.685	651200	1.611	618000	1.611	653333	1.611	708000	1.611	621333	1.074	611000	1.074	659000
2.6875	566000	2.6875	564400	2.6875	563600	2.6875	529200	1.6125	662667	1.6125	687333	1.6125	669333	1.6125	600000	1.075	655000	1.075	731000	1.075	691000	1.075	614000	1.075	644000	1.075	573000	1.075	617000	1.075	553000	2.6875	673600	2.6875	712800	2.6875	644000	1.6125	680667	1.6125	676667	1.6125	655333	1.6125	659333	1.075	652000	1.075	690000
2.69	568400	2.69	558800	2.69	587200	2.69	534000	1.614	672667	1.614	665333	1.614	647333	1.614	602000	1.076	614000	1.076	642000	1.076	668000	1.076	599000	1.076	659000	1.076	625000	1.076	617000	1.076	573000	2.69	687200	2.69	702400	2.69	610400	1.614	644000	1.614	640000	1.614	661333	1.614	617333	1.076	625000	1.076	641000
2.6925	576800	2.6925	571200	2.6925	536400	2.6925	521200	1.6155	653333	1.6155	652000	1.6155	724000	1.6155	597333	1.077	636000	1.077	716000	1.077	661000	1.077	616000	1.077	645000	1.077	615000	1.077	639000	1.077	509000	2.6925	692800	2.6925	704400	2.6925	624000	1.6155	662667	1.6155	692000	1.6155	640000	1.6155	627333	1.077	682000	1.077	646000
2.695	592400	2.695	569200	2.695	564400	2.695	542400	1.617	645333	1.617	645333	1.617	651333	1.617	610667	1.078	675000	1.078	641000	1.078	674000	1.078	666000	1.078	643000	1.078	623000	1.078	614000	1.078	573000	2.695	680400	2.695	689200	2.695	626000	1.617	699333	1.617	674667	1.617	656000	1.617	646667	1.078	651000	1.078	636000
2.6975	556000	2.6975	552000	2.6975	552400	2.6975	534400	1.6185	674000	1.6185	664667	1.6185	664667	1.6185	651333	1.079	672000	1.079	633000	1.079	702000	1.079	627000	1.079	594000	1.079	653000	1.079	621000	1.079	635000	2.6975	682000	2.6975	678400	2.6975	634800	1.6185	661333	1.6185	646000	1.6185	704667	1.6185	648667	1.079	632000	1.079	660000
2.7	558400	2.7	602000	2.7	551600	2.7	510000	1.62	676667	1.62	680667	1.62	670000	1.62	618000	1.08	662000	1.08	677000	1.08	653000	1.08	664000	1.08	591000	1.08	634000	1.08	579000	1.08	599000	2.7	685200	2.7	677600	2.7	624400	1.62	677333	1.62	670667	1.62	654667	1.62	608667	1.08	581000	1.08	653000
2.7025	590400	2.7025	594400	2.7025	538000	2.7025	516000	1.6215	655333	1.6215	687333	1.6215	671333	1.6215	637333	1.081	673000	1.081	645000	1.081	682000	1.081	613000	1.081	643000	1.081	601000	1.081	585000	1.081	580000	2.7025	673200	2.7025	686000	2.7025	634800	1.6215	644667	1.6215	644000	1.6215	618667	1.6215	620000	1.081	614000	1.081	626000
2.705	558400	2.705	568800	2.705	562800	2.705	513200	1.623	657333	1.623	660667	1.623	698000	1.623	650000	1.082	646000	1.082	669000	1.082	659000	1.082	645000	1.082	634000	1.082	630000	1.082	628000	1.082	545000	2.705	646000	2.705	654000	2.705	641200	1.623	692667	1.623	650000	1.623	653333	1.623	569333	1.082	592000	1.082	680000
2.7075	588000	2.7075	550800	2.7075	559200	2.7075	495200	1.6245	670667	1.6245	644667	1.6245	660667	1.6245	602667	1.083	659000	1.083	670000	1.083	667000	1.083	577000	1.083	592000	1.083	612000	1.083	603000	1.083	601000	2.7075	680000	2.7075	714000	2.7075	642400	1.6245	672000	1.6245	642667	1.6245	648667	1.6245	575333	1.083	626000	1.083	643000
2.71	549600	2.71	569200	2.71	546800	2.71	504400	1.626	630000	1.626	666667	1.626	663333	1.626	631333	1.084	676000	1.084	710000	1.084	643000	1.084	626000	1.084	615000	1.084	619000	1.084	618000	1.084	624000	2.71	666000	2.71	681600	2.71	608400	1.626	660000	1.626	650667	1.626	657333	1.626	606667	1.084	646000	1.084	628000
2.7125	573600	2.7125	572400	2.7125	518400	2.7125	520800	1.6275	649333	1.6275	658000	1.6275	667333	1.6275	646667	1.085	648000	1.085	681000	1.085	673000	1.085	632000	1.085	603000	1.085	641000	1.085	648000	1.085	594000	2.7125	681200	2.7125	717600	2.7125	631200	1.6275	625333	1.6275	676000	1.6275	668000	1.6275	592000	1.085	588000	1.085	635000
2.715	574800	2.715	544800	2.715	530800	2.715	513200	1.629	642667	1.629	666667	1.629	651333	1.629	622667	1.086	674000	1.086	647000	1.086	633000	1.086	611000	1.086	670000	1.086	674000	1.086	576000	1.086	559000	2.715	660000	2.715	670400	2.715	617600	1.629	654000	1.629	670667	1.629	674000	1.629	590667	1.086	674000	1.086	622000
2.7175	563600	2.7175	568800	2.7175	555600	2.7175	526800	1.6305	640000	1.6305	638667	1.6305	647333	1.6305	644667	1.087	676000	1.087	674000	1.087	660000	1.087	592000	1.087	599000	1.087	638000	1.087	630000	1.087	632000	2.7175	672000	2.7175	729600	2.7175	654000	1.6305	694000	1.6305	659333	1.6305	669333	1.6305	594000	1.087	690000	1.087	647000
2.72	571200	2.72	578000	2.72	550800	2.72	514800	1.632	675333	1.632	702000	1.632	648000	1.632	584667	1.088	680000	1.088	689000	1.088	639000	1.088	636000	1.088	636000	1.088	607000	1.088	632000	1.088	627000	2.72	684000	2.72	692800	2.72	616000	1.632	682667	1.632	670667	1.632	634000	1.632	542000	1.088	666000	1.088	645000
2.7225	563600	2.7225	579600	2.7225	575200	2.7225	524000	1.6335	644000	1.6335	690000	1.6335	726667	1.6335	622667	1.089	638000	1.089	698000	1.089	652000	1.089	641000	1.089	607000	1.089	573000	1.089	686000	1.089	581000	2.7225	682400	2.7225	738000	2.7225	641200	1.6335	678000	1.6335	640667	1.6335	684667	1.6335	615333	1.089	610000	1.089	651000
2.725	585600	2.725	580000	2.725	536000	2.725	513600	1.635	698667	1.635	677333	1.635	690000	1.635	618000	1.09	668000	1.09	683000	1.09	663000	1.09	607000	1.09	679000	1.09	608000	1.09	656000	1.09	613000	2.725	689600	2.725	699200	2.725	610800	1.635	670667	1.635	708667	1.635	683333	1.635	604667	1.09	678000	1.09	623000
2.7275	554400	2.7275	580400	2.7275	579200	2.7275	536400	1.6365	680000	1.6365	676000	1.6365	688000	1.6365	618667	1.091	638000	1.091	694000	1.091	649000	1.091	615000	1.091	670000	1.091	639000	1.091	626000	1.091	573000	2.7275	684000	2.7275	687200	2.7275	636000	1.6365	683333	1.6365	665333	1.6365	654667	1.6365	618000	1.091	653000	1.091	609000
2.73	552400	2.73	545600	2.73	542400	2.73	521200	1.638	674667	1.638	652667	1.638	642000	1.638	662667	1.092	670000	1.092	665000	1.092	667000	1.092	633000	1.092	638000	1.092	634000	1.092	617000	1.092	621000	2.73	700400	2.73	677200	2.73	594800	1.638	640000	1.638	645333	1.638	652667	1.638	606000	1.092	619000	1.092	641000
2.7325	573600	2.7325	544000	2.7325	558800	2.7325	522400	1.6395	643333	1.6395	644000	1.6395	686000	1.6395	618667	1.093	651000	1.093	646000	1.093	669000	1.093	655000	1.093	618000	1.093	646000	1.093	633000	1.093	546000	2.7325	654000	2.7325	706400	2.7325	654000	1.6395	696000	1.6395	645333	1.6395	642000	1.6395	626000	1.093	696000	1.093	631000
2.735	549600	2.735	579200	2.735	553200	2.735	509200	1.641	641333	1.641	671333	1.641	656667	1.641	624667	1.094	669000	1.094	677000	1.094	687000	1.094	637000	1.094	618000	1.094	605000	1.094	647000	1.094	578000	2.735	692000	2.735	657600	2.735	622000	1.641	668667	1.641	662667	1.641	676667	1.641	581333	1.094	669000	1.094	689000
2.7375	580400	2.7375	590800	2.7375	540400	2.7375	506000	1.6425	646667	1.6425	676000	1.6425	631333	1.6425	630000	1.095	658000	1.095	659000	1.095	673000	1.095	620000	1.095	642000	1.095	658000	1.095	599000	1.095	630000	2.7375	677600	2.7375	689200	2.7375	630000	1.6425	660667	1.6425	706667	1.6425	670000	1.6425	594667	1.095	654000	1.095	652000
2.74	596000	2.74	547200	2.74	572800	2.74	536800	1.644	656667	1.644	691333	1.644	652000	1.644	606000	1.096	633000	1.096	676000	1.096	707000	1.096	620000	1.096	586000	1.096	577000	1.096	596000	1.096	639000	2.74	684400	2.74	692000	2.74	640000	1.644	644667	1.644	654000	1.644	631333	1.644	660000	1.096	638000	1.096	634000
2.7425	580400	2.7425	548800	2.7425	527200	2.7425	521200	1.6455	662000	1.6455	672667	1.6455	652000	1.6455	632667	1.097	684000	1.097	645000	1.097	678000	1.097	630000	1.097	612000	1.097	618000	1.097	596000	1.097	613000	2.7425	626000	2.7425	715200	2.7425	626000	1.6455	625333	1.6455	699333	1.6455	686000	1.6455	625333	1.097	580000	1.097	661000
2.745	589600	2.745	583600	2.745	559600	2.745	496800	1.647	692000	1.647	639333	1.647	630667	1.647	660000	1.098	656000	1.098	614000	1.098	707000	1.098	671000	1.098	659000	1.098	640000	1.098	611000	1.098	612000	2.745	672000	2.745	660800	2.745	626400	1.647	671333	1.647	639333	1.647	664667	1.647	585333	1.098	643000	1.098	664000
2.7475	566400	2.7475	581200	2.7475	570400	2.7475	516800	1.6485	691333	1.6485	688000	1.6485	658667	1.6485	624000	1.099	674000	1.099	739000	1.099	662000	1.099	618000	1.099	641000	1.099	619000	1.099	633000	1.099	628000	2.7475	663600	2.7475	689600	2.7475	626800	1.6485	665333	1.6485	676000	1.6485	619333	1.6485	622667	1.099	639000	1.099	653000
2.75	541200	2.75	567200	2.75	535200	2.75	510800	1.65	650000	1.65	651333	1.65	657333	1.65	676667	1.1	662000	1.1	697000	1.1	721000	1.1	645000	1.1	586000	1.1	603000	1.1	620000	1.1	603000	2.75	681200	2.75	706000	2.75	624400	1.65	696667	1.65	636000	1.65	693333	1.65	629333	1.1	643000	1.1	664000
2.7525	592000	2.7525	566000	2.7525	558400	2.7525	518400	1.6515	672667	1.6515	665333	1.6515	638000	1.6515	613333	1.101	695000	1.101	659000	1.101	644000	1.101	646000	1.101	622000	1.101	573000	1.101	641000	1.101	591000	2.7525	694400	2.7525	691600	2.7525	652800	1.6515	660000	1.6515	670667	1.6515	629333	1.6515	591333	1.101	607000	1.101	608000
2.755	555200	2.755	577200	2.755	551200	2.755	513600	1.653	699333	1.653	662000	1.653	704000	1.653	606000	1.102	688000	1.102	688000	1.102	677000	1.102	647000	1.102	633000	1.102	659000	1.102	630000	1.102	617000	2.755	690000	2.755	685600	2.755	637600	1.653	626667	1.653	654000	1.653	667333	1.653	577333	1.102	656000	1.102	656000
2.7575	550000	2.7575	591200	2.7575	570400	2.7575	529200	1.6545	670000	1.6545	626667	1.6545	654667	1.6545	622667	1.103	615000	1.103	706000	1.103	658000	1.103	659000	1.103	623000	1.103	608000	1.103	636000	1.103	591000	2.7575	679200	2.7575	720000	2.7575	629600	1.6545	624000	1.6545	655333	1.6545	651333	1.6545	614000	1.103	691000	1.103	645000
2.76	576800	2.76	579600	2.76	548400	2.76	532000	1.656	678000	1.656	680000	1.656	660667	1.656	644000	1.104	654000	1.104	718000	1.104	670000	1.104	682000	1.104	627000	1.104	604000	1.104	636000	1.104	572000	2.76	693200	2.76	671600	2.76	617200	1.656	656000	1.656	672000	1.656	676667	1.656	599333	1.104	643000	1.104	657000
2.7625	557600	2.7625	575200	2.7625	573600	2.7625	534000	1.6575	626000	1.6575	619333	1.6575	653333	1.6575	640000	1.105	658000	1.105	662000	1.105	633000	1.105	601000	1.105	648000	1.105	589000	1.105	582000	1.105	541000	2.7625	685200	2.7625	693600	2.7625	599600	1.6575	699333	1.6575	632667	1.6575	654000	1.6575	589333	1.105	647000	1.105	652000
2.765	586800	2.765	562000	2.765	555200	2.765	530000	1.659	628000	1.659	640667	1.659	638667	1.659	621333	1.106	653000	1.106	661000	1.106	635000	1.106	600000	1.106	651000	1.106	612000	1.106	639000	1.106	588000	2.765	682400	2.765	694000	2.765	640800	1.659	647333	1.659	644000	1.659	679333	1.659	640000	1.106	644000	1.106	634000
2.7675	600000	2.7675	547600	2.7675	546400	2.7675	534800	1.6605	668000	1.6605	641333	1.6605	644000	1.6605	613333	1.107	662000	1.107	676000	1.107	672000	1.107	605000	1.107	625000	1.107	633000	1.107	606000	1.107	556000	2.7675	703600	2.7675	668400	2.7675	636000	1.6605	676667	1.6605	645333	1.6605	702000	1.6605	602000	1.107	661000	1.107	626000
2.77	560000	2.77	607600	2.77	534800	2.77	506800	1.662	665333	1.662	698667	1.662	645333	1.662	642000	1.108	674000	1.108	712000	1.108	677000	1.108	650000	1.108	597000	1.108	595000	1.108	635000	1.108	613000	2.77	686800	2.77	663200	2.77	624800	1.662	642000	1.662	678000	1.662	661333	1.662	612000	1.108	671000	1.108	641000
2.7725	572800	2.7725	577200	2.7725	566800	2.7725	534000	1.6635	654000	1.6635	696000	1.6635	668667	1.6635	607333	1.109	650000	1.109	644000	1.109	701000	1.109	605000	1.109	609000	1.109	602000	1.109	579000	1.109	630000	2.7725	667200	2.7725	687200	2.7725	639200	1.6635	636667	1.6635	681333	1.6635	678000	1.6635	587333	1.109	629000	1.109	669000
2.775	548000	2.775	555200	2.775	575600	2.775	525600	1.665	668000	1.665	642000	1.665	681333	1.665	635333	1.11	636000	1.11	679000	1.11	679000	1.11	641000	1.11	632000	1.11	604000	1.11	593000	1.11	599000	2.775	687600	2.775	685200	2.775	651200	1.665	648000	1.665	660667	1.665	722667	1.665	606000	1.11	643000	1.11	659000
2.7775	560000	2.7775	582400	2.7775	550000	2.7775	493600	1.6665	649333	1.6665	638000	1.6665	676000	1.6665	602667	1.111	663000	1.111	687000	1.111	631000	1.111	658000	1.111	617000	1.111	637000	1.111	613000	1.111	630000	2.7775	657600	2.7775	710000	2.7775	653200	1.6665	647333	1.6665	658000	1.6665	621333	1.6665	632667	1.111	612000	1.111	667000
2.78	530400	2.78	570000	2.78	553600	2.78	534800	1.668	722000	1.668	688000	1.668	662000	1.668	651333	1.112	682000	1.112	672000	1.112	702000	1.112	641000	1.112	573000	1.112	628000	1.112	645000	1.112	578000	2.78	655600	2.78	687200	2.78	632800	1.668	707333	1.668	646667	1.668	648667	1.668	623333	1.112	630000	1.112	627000
2.7825	590000	2.7825	560400	2.7825	532000	2.7825	531200	1.6695	679333	1.6695	648000	1.6695	644667	1.6695	638667	1.113	678000	1.113	679000	1.113	653000	1.113	636000	1.113	613000	1.113	635000	1.113	594000	1.113	552000	2.7825	678800	2.7825	723600	2.7825	635600	1.6695	682000	1.6695	650000	1.6695	652000	1.6695	632000	1.113	637000	1.113	658000
2.785	602400	2.785	598400	2.785	570000	2.785	525200	1.671	660000	1.671	651333	1.671	636667	1.671	644667	1.114	667000	1.114	670000	1.114	672000	1.114	649000	1.114	609000	1.114	622000	1.114	622000	1.114	600000	2.785	678000	2.785	680800	2.785	641200	1.671	682667	1.671	665333	1.671	689333	1.671	591333	1.114	662000	1.114	690000
2.7875	544000	2.7875	575200	2.7875	559200	2.7875	522800	1.6725	646667	1.6725	646000	1.6725	647333	1.6725	604000	1.115	673000	1.115	675000	1.115	612000	1.115	642000	1.115	606000	1.115	603000	1.115	618000	1.115	554000	2.7875	651200	2.7875	699600	2.7875	632400	1.6725	656000	1.6725	669333	1.6725	690667	1.6725	598667	1.115	632000	1.115	628000
2.79	558400	2.79	578800	2.79	534400	2.79	506400	1.674	683333	1.674	649333	1.674	634667	1.674	636667	1.116	677000	1.116	677000	1.116	672000	1.116	655000	1.116	604000	1.116	656000	1.116	626000	1.116	609000	2.79	654000	2.79	688400	2.79	613600	1.674	672667	1.674	649333	1.674	652667	1.674	624000	1.116	583000	1.116	642000
2.7925	575600	2.7925	563600	2.7925	529600	2.7925	526400	1.6755	654667	1.6755	663333	1.6755	655333	1.6755	618667	1.117	663000	1.117	677000	1.117	713000	1.117	606000	1.117	656000	1.117	574000	1.117	605000	1.117	600000	2.7925	703600	2.7925	711200	2.7925	631600	1.6755	643333	1.6755	684000	1.6755	665333	1.6755	606000	1.117	592000	1.117	630000
2.795	545600	2.795	561200	2.795	533200	2.795	541200	1.677	668000	1.677	626667	1.677	656000	1.677	614000	1.118	648000	1.118	670000	1.118	684000	1.118	637000	1.118	631000	1.118	624000	1.118	616000	1.118	534000	2.795	672800	2.795	676000	2.795	625600	1.677	671333	1.677	649333	1.677	606000	1.677	644667	1.118	620000	1.118	633000
2.7975	558000	2.7975	550400	2.7975	570800	2.7975	520800	1.6785	692000	1.6785	664667	1.6785	653333	1.6785	638667	1.119	632000	1.119	700000	1.119	677000	1.119	648000	1.119	658000	1.119	648000	1.119	604000	1.119	605000	2.7975	666000	2.7975	708000	2.7975	646400	1.6785	676000	1.6785	668000	1.6785	655333	1.6785	656000	1.119	644000	1.119	651000
2.8	573600	2.8	586800	2.8	541200	2.8	548800	1.68	682667	1.68	656667	1.68	669333	1.68	612667	1.12	611000	1.12	663000	1.12	682000	1.12	606000	1.12	677000	1.12	602000	1.12	601000	1.12	587000	2.8	689200	2.8	694800	2.8	656800	1.68	671333	1.68	656667	1.68	628000	1.68	634667	1.12	618000	1.12	599000
2.8025	589200	2.8025	588000	2.8025	572000	2.8025	515600	1.6815	656667	1.6815	658000	1.6815	655333	1.6815	639333	1.121	703000	1.121	681000	1.121	673000	1.121	666000	1.121	651000	1.121	653000	1.121	631000	1.121	574000	2.8025	663600	2.8025	722400	2.8025	610000	1.6815	670000	1.6815	675333	1.6815	648667	1.6815	616667	1.121	650000	1.121	681000
2.805	582400	2.805	585200	2.805	542400	2.805	498800	1.683	664667	1.683	619333	1.683	664667	1.683	636000	1.122	690000	1.122	697000	1.122	662000	1.122	652000	1.122	633000	1.122	646000	1.122	612000	1.122	601000	2.805	661200	2.805	714000	2.805	616000	1.683	696667	1.683	679333	1.683	647333	1.683	631333	1.122	681000	1.122	624000
2.8075	554000	2.8075	528400	2.8075	548000	2.8075	538400	1.6845	672000	1.6845	686667	1.6845	648000	1.6845	619333	1.123	677000	1.123	677000	1.123	637000	1.123	641000	1.123	684000	1.123	639000	1.123	601000	1.123	575000	2.8075	685600	2.8075	710400	2.8075	618800	1.6845	654667	1.6845	669333	1.6845	624667	1.6845	634667	1.123	646000	1.123	611000
2.81	574400	2.81	574000	2.81	563600	2.81	504800	1.686	644000	1.686	670000	1.686	665333	1.686	593333	1.124	608000	1.124	646000	1.124	653000	1.124	606000	1.124	594000	1.124	587000	1.124	647000	1.124	602000	2.81	690800	2.81	690000	2.81	612800	1.686	642000	1.686	667333	1.686	662667	1.686	590000	1.124	595000	1.124	635000
2.8125	568000	2.8125	561600	2.8125	568000	2.8125	536400	1.6875	670667	1.6875	698000	1.6875	671333	1.6875	603333	1.125	635000	1.125	698000	1.125	648000	1.125	649000	1.125	626000	1.125	594000	1.125	582000	1.125	605000	2.8125	667200	2.8125	703200	2.8125	615600	1.6875	676000	1.6875	661333	1.6875	692667	1.6875	618000	1.125	670000	1.125	655000
2.815	544800	2.815	562000	2.815	556800	2.815	490800	1.689	664000	1.689	723333	1.689	668000	1.689	650000	1.126	679000	1.126	709000	1.126	661000	1.126	621000	1.126	668000	1.126	621000	1.126	611000	1.126	596000	2.815	712800	2.815	667200	2.815	639200	1.689	692667	1.689	655333	1.689	654000	1.689	622667	1.126	640000	1.126	625000
2.8175	556400	2.8175	545600	2.8175	536800	2.8175	550800	1.6905	659333	1.6905	639333	1.6905	667333	1.6905	590667	1.127	657000	1.127	714000	1.127	670000	1.127	647000	1.127	569000	1.127	655000	1.127	613000	1.127	595000	2.8175	695600	2.8175	690400	2.8175	614000	1.6905	658667	1.6905	684000	1.6905	687333	1.6905	608667	1.127	656000	1.127	646000
2.82	557600	2.82	560000	2.82	546400	2.82	509600	1.692	670000	1.692	658000	1.692	674000	1.692	616000	1.128	664000	1.128	678000	1.128	684000	1.128	595000	1.128	630000	1.128	628000	1.128	592000	1.128	613000	2.82	686000	2.82	707600	2.82	608000	1.692	683333	1.692	688667	1.692	620667	1.692	634667	1.128	627000	1.128	687000
2.8225	551600	2.8225	573200	2.8225	550800	2.8225	517200	1.6935	667333	1.6935	622667	1.6935	694667	1.6935	612667	1.129	676000	1.129	657000	1.129	707000	1.129	634000	1.129	637000	1.129	656000	1.129	599000	1.129	609000	2.8225	677600	2.8225	695200	2.8225	622800	1.6935	664000	1.6935	697333	1.6935	653333	1.6935	605333	1.129	631000	1.129	662000
2.825	568000	2.825	579200	2.825	582000	2.825	528400	1.695	674667	1.695	676667	1.695	656000	1.695	602000	1.13	650000	1.13	658000	1.13	632000	1.13	622000	1.13	658000	1.13	601000	1.13	608000	1.13	626000	2.825	665200	2.825	693200	2.825	628800	1.695	650000	1.695	670667	1.695	632000	1.695	619333	1.13	633000	1.13	652000
2.8275	568400	2.8275	578400	2.8275	569600	2.8275	524800	1.6965	672000	1.6965	671333	1.6965	640667	1.6965	618667	1.131	622000	1.131	673000	1.131	654000	1.131	649000	1.131	634000	1.131	626000	1.131	608000	1.131	607000	2.8275	664800	2.8275	699600	2.8275	630000	1.6965	689333	1.6965	670667	1.6965	640667	1.6965	658667	1.131	599000	1.131	649000
2.83	580800	2.83	586000	2.83	584000	2.83	506400	1.698	720000	1.698	640667	1.698	590000	1.698	623333	1.132	689000	1.132	666000	1.132	608000	1.132	647000	1.132	626000	1.132	606000	1.132	658000	1.132	632000	2.83	683600	2.83	683600	2.83	634400	1.698	660667	1.698	696667	1.698	690000	1.698	581333	1.132	697000	1.132	594000
2.8325	566400	2.8325	571200	2.8325	551600	2.8325	516800	1.6995	682667	1.6995	646000	1.6995	662667	1.6995	652667	1.133	692000	1.133	677000	1.133	627000	1.133	600000	1.133	602000	1.133	606000	1.133	648000	1.133	595000	2.8325	719200	2.8325	685600	2.8325	637200	1.6995	644000	1.6995	656667	1.6995	694667	1.6995	643333	1.133	650000	1.133	665000
2.835	583600	2.835	589600	2.835	556000	2.835	535200	1.701	676667	1.701	660667	1.701	635333	1.701	615333	1.134	671000	1.134	672000	1.134	667000	1.134	625000	1.134	648000	1.134	603000	1.134	593000	1.134	587000	2.835	640400	2.835	690400	2.835	616800	1.701	683333	1.701	638667	1.701	641333	1.701	644000	1.134	632000	1.134	630000
2.8375	598400	2.8375	554800	2.8375	550400	2.8375	539600	1.7025	657333	1.7025	670000	1.7025	638000	1.7025	620000	1.135	659000	1.135	714000	1.135	643000	1.135	638000	1.135	661000	1.135	651000	1.135	634000	1.135	601000	2.8375	688000	2.8375	708000	2.8375	623600	1.7025	692667	1.7025	696000	1.7025	674000	1.7025	602000	1.135	616000	1.135	639000
2.84	574000	2.84	571200	2.84	571600	2.84	525600	1.704	668667	1.704	648000	1.704	670667	1.704	638667	1.136	655000	1.136	641000	1.136	685000	1.136	624000	1.136	685000	1.136	593000	1.136	605000	1.136	584000	2.84	688800	2.84	686800	2.84	629600	1.704	688000	1.704	646667	1.704	615333	1.704	634667	1.136	607000	1.136	685000
2.8425	571600	2.8425	559600	2.8425	577600	2.8425	503600	1.7055	683333	1.7055	705333	1.7055	678667	1.7055	582667	1.137	650000	1.137	656000	1.137	693000	1.137	561000	1.137	646000	1.137	610000	1.137	607000	1.137	622000	2.8425	675200	2.8425	681200	2.8425	606800	1.7055	682667	1.7055	650667	1.7055	666667	1.7055	622667	1.137	596000	1.137	646000
2.845	574400	2.845	580800	2.845	558800	2.845	502400	1.707	667333	1.707	673333	1.707	710667	1.707	642000	1.138	662000	1.138	691000	1.138	618000	1.138	630000	1.138	637000	1.138	632000	1.138	621000	1.138	598000	2.845	712000	2.845	670800	2.845	600400	1.707	634667	1.707	669333	1.707	674667	1.707	624667	1.138	642000	1.138	653000
2.8475	592400	2.8475	563600	2.8475	567200	2.8475	489600	1.7085	682000	1.7085	674667	1.7085	655333	1.7085	639333	1.139	684000	1.139	635000	1.139	674000	1.139	637000	1.139	655000	1.139	605000	1.139	613000	1.139	593000	2.8475	691600	2.8475	718000	2.8475	640000	1.7085	646000	1.7085	693333	1.7085	658667	1.7085	618000	1.139	582000	1.139	601000
2.85	569600	2.85	579200	2.85	550000	2.85	512400	1.71	690667	1.71	656667	1.71	642000	1.71	632667	1.14	646000	1.14	725000	1.14	654000	1.14	597000	1.14	631000	1.14	671000	1.14	658000	1.14	613000	2.85	664000	2.85	672000	2.85	646000	1.71	690667	1.71	642667	1.71	675333	1.71	600667	1.14	689000	1.14	650000
2.8525	589200	2.8525	544400	2.8525	541600	2.8525	526800	1.7115	666667	1.7115	658000	1.7115	666000	1.7115	590000	1.141	654000	1.141	658000	1.141	648000	1.141	634000	1.141	623000	1.141	639000	1.141	588000	1.141	604000	2.8525	658800	2.8525	666800	2.8525	607600	1.7115	700000	1.7115	654667	1.7115	625333	1.7115	626667	1.141	623000	1.141	640000
2.855	568800	2.855	574000	2.855	504800	2.855	522000	1.713	614667	1.713	614667	1.713	658667	1.713	655333	1.142	663000	1.142	706000	1.142	673000	1.142	626000	1.142	581000	1.142	630000	1.142	617000	1.142	599000	2.855	680000	2.855	702000	2.855	638000	1.713	683333	1.713	646000	1.713	668000	1.713	624000	1.142	615000	1.142	615000
2.8575	574000	2.8575	576800	2.8575	514800	2.8575	513600	1.7145	634000	1.7145	664000	1.7145	662000	1.7145	670667	1.143	650000	1.143	646000	1.143	650000	1.143	644000	1.143	640000	1.143	634000	1.143	610000	1.143	606000	2.8575	691200	2.8575	690000	2.8575	644000	1.7145	640000	1.7145	660000	1.7145	639333	1.7145	629333	1.143	656000	1.143	619000
2.86	548800	2.86	586400	2.86	524800	2.86	520000	1.716	673333	1.716	670000	1.716	671333	1.716	635333	1.144	647000	1.144	651000	1.144	666000	1.144	643000	1.144	611000	1.144	661000	1.144	624000	1.144	590000	2.86	656400	2.86	685600	2.86	639600	1.716	702667	1.716	652667	1.716	663333	1.716	623333	1.144	531000	1.144	584000
2.8625	575200	2.8625	571600	2.8625	562800	2.8625	516800	1.7175	662667	1.7175	654000	1.7175	674667	1.7175	644000	1.145	649000	1.145	690000	1.145	697000	1.145	597000	1.145	634000	1.145	632000	1.145	652000	1.145	615000	2.8625	685600	2.8625	699200	2.8625	618400	1.7175	674667	1.7175	659333	1.7175	658000	1.7175	626667	1.145	632000	1.145	621000
2.865	598000	2.865	562800	2.865	538000	2.865	521200	1.719	645333	1.719	686000	1.719	646667	1.719	608667	1.146	670000	1.146	672000	1.146	686000	1.146	624000	1.146	609000	1.146	618000	1.146	632000	1.146	627000	2.865	678800	2.865	715600	2.865	612800	1.719	660667	1.719	681333	1.719	643333	1.719	604667	1.146	649000	1.146	648000
2.8675	574800	2.8675	568000	2.8675	550800	2.8675	544000	1.7205	629333	1.7205	664000	1.7205	658667	1.7205	640667	1.147	682000	1.147	694000	1.147	696000	1.147	627000	1.147	568000	1.147	626000	1.147	587000	1.147	583000	2.8675	690000	2.8675	712000	2.8675	633600	1.7205	697333	1.7205	653333	1.7205	672667	1.7205	641333	1.147	671000	1.147	620000
2.87	566400	2.87	544800	2.87	570000	2.87	503200	1.722	676000	1.722	666000	1.722	632000	1.722	627333	1.148	667000	1.148	664000	1.148	639000	1.148	612000	1.148	662000	1.148	576000	1.148	650000	1.148	618000	2.87	670800	2.87	715200	2.87	604000	1.722	668000	1.722	649333	1.722	668667	1.722	620000	1.148	617000	1.148	628000
2.8725	562800	2.8725	568400	2.8725	575600	2.8725	532800	1.7235	674000	1.7235	660000	1.7235	654000	1.7235	609333	1.149	646000	1.149	680000	1.149	634000	1.149	639000	1.149	684000	1.149	617000	1.149	628000	1.149	629000	2.8725	705200	2.8725	708000	2.8725	639600	1.7235	646667	1.7235	658000	1.7235	629333	1.7235	648000	1.149	650000	1.149	620000
2.875	565200	2.875	578000	2.875	566800	2.875	544000	1.725	660667	1.725	692667	1.725	704000	1.725	670667	1.15	711000	1.15	664000	1.15	655000	1.15	634000	1.15	645000	1.15	607000	1.15	608000	1.15	579000	2.875	686800	2.875	680800	2.875	654800	1.725	646667	1.725	670667	1.725	655333	1.725	608000	1.15	627000	1.15	671000
2.8775	549600	2.8775	569600	2.8775	560000	2.8775	546400	1.7265	688667	1.7265	678000	1.7265	686667	1.7265	646667	1.151	701000	1.151	692000	1.151	628000	1.151	592000	1.151	692000	1.151	608000	1.151	628000	1.151	562000	2.8775	674000	2.8775	698800	2.8775	636000	1.7265	674667	1.7265	662000	1.7265	689333	1.7265	606000	1.151	650000	1.151	638000
2.88	575600	2.88	568800	2.88	555600	2.88	518800	1.728	654667	1.728	673333	1.728	662667	1.728	629333	1.152	678000	1.152	680000	1.152	677000	1.152	604000	1.152	643000	1.152	658000	1.152	628000	1.152	600000	2.88	668400	2.88	673600	2.88	632000	1.728	661333	1.728	646000	1.728	654000	1.728	620667	1.152	661000	1.152	679000
2.8825	582800	2.8825	582800	2.8825	568800	2.8825	527600	1.7295	658667	1.7295	618000	1.7295	640667	1.7295	640000	1.153	633000	1.153	676000	1.153	650000	1.153	603000	1.153	616000	1.153	614000	1.153	614000	1.153	583000	2.8825	685600	2.8825	687600	2.8825	633200	1.7295	656667	1.7295	661333	1.7295	663333	1.7295	622667	1.153	642000	1.153	636000
2.885	570800	2.885	570000	2.885	554400	2.885	540000	1.731	658667	1.731	680667	1.731	656667	1.731	642667	1.154	666000	1.154	611000	1.154	660000	1.154	596000	1.154	612000	1.154	598000	1.154	624000	1.154	600000	2.885	689200	2.885	713600	2.885	654400	1.731	664667	1.731	694000	1.731	663333	1.731	628000	1.154	635000	1.154	665000
2.8875	584800	2.8875	574000	2.8875	582400	2.8875	517600	1.7325	672667	1.7325	681333	1.7325	630000	1.7325	620667	1.155	691000	1.155	707000	1.155	624000	1.155	640000	1.155	616000	1.155	663000	1.155	603000	1.155	628000	2.8875	646800	2.8875	689200	2.8875	608800	1.7325	634000	1.7325	666000	1.7325	668667	1.7325	585333	1.155	614000	1.155	673000
2.89	582800	2.89	592800	2.89	545200	2.89	519600	1.734	626000	1.734	668667	1.734	631333	1.734	626000	1.156	698000	1.156	683000	1.156	658000	1.156	609000	1.156	627000	1.156	612000	1.156	619000	1.156	578000	2.89	675600	2.89	698800	2.89	655200	1.734	656667	1.734	640000	1.734	655333	1.734	610000	1.156	615000	1.156	623000
2.8925	558800	2.8925	566400	2.8925	569200	2.8925	548400	1.7355	664667	1.7355	658667	1.7355	639333	1.7355	630000	1.157	638000	1.157	693000	1.157	645000	1.157	616000	1.157	598000	1.157	650000	1.157	624000	1.157	552000	2.8925	695200	2.8925	693200	2.8925	637600	1.7355	653333	1.7355	648667	1.7355	635333	1.7355	620000	1.157	641000	1.157	655000
2.895	573200	2.895	575600	2.895	536800	2.895	526400	1.737	657333	1.737	646000	1.737	656000	1.737	640667	1.158	680000	1.158	657000	1.158	658000	1.158	647000	1.158	607000	1.158	626000	1.158	634000	1.158	588000	2.895	680000	2.895	674400	2.895	646800	1.737	686000	1.737	680667	1.737	668000	1.737	626000	1.158	628000	1.158	650000
2.8975	588400	2.8975	579200	2.8975	547200	2.8975	517200	1.7385	662000	1.7385	666000	1.7385	671333	1.7385	618667	1.159	667000	1.159	674000	1.159	653000	1.159	638000	1.159	605000	1.159	643000	1.159	617000	1.159	583000	2.8975	657200	2.8975	700000	2.8975	637200	1.7385	696000	1.7385	686000	1.7385	657333	1.7385	581333	1.159	661000	1.159	642000
2.9	565200	2.9	532800	2.9	550800	2.9	520000	1.74	680667	1.74	689333	1.74	639333	1.74	618667	1.16	621000	1.16	685000	1.16	681000	1.16	618000	1.16	636000	1.16	635000	1.16	628000	1.16	587000	2.9	685200	2.9	716400	2.9	620800	1.74	649333	1.74	633333	1.74	665333	1.74	623333	1.16	638000	1.16	666000
2.9025	566400	2.9025	571600	2.9025	562400	2.9025	543600	1.7415	644000	1.7415	686667	1.7415	628667	1.7415	643333	1.161	701000	1.161	680000	1.161	717000	1.161	639000	1.161	642000	1.161	632000	1.161	630000	1.161	549000	2.9025	698000	2.9025	685600	2.9025	611600	1.7415	671333	1.7415	675333	1.7415	688667	1.7415	626667	1.161	650000	1.161	658000
2.905	582000	2.905	557600	2.905	547600	2.905	510800	1.743	665333	1.743	660667	1.743	674000	1.743	642667	1.162	635000	1.162	706000	1.162	649000	1.162	612000	1.162	596000	1.162	608000	1.162	640000	1.162	611000	2.905	715200	2.905	690000	2.905	648400	1.743	638667	1.743	657333	1.743	684667	1.743	635333	1.162	641000	1.162	623000
2.9075	562000	2.9075	574000	2.9075	541200	2.9075	511200	1.7445	685333	1.7445	686000	1.7445	700667	1.7445	660667	1.163	698000	1.163	677000	1.163	601000	1.163	624000	1.163	634000	1.163	643000	1.163	589000	1.163	609000	2.9075	657600	2.9075	700400	2.9075	636800	1.7445	652000	1.7445	662000	1.7445	664000	1.7445	594000	1.163	577000	1.163	648000
2.91	537200	2.91	575200	2.91	529200	2.91	521200	1.746	650000	1.746	694000	1.746	663333	1.746	648000	1.164	676000	1.164	663000	1.164	665000	1.164	633000	1.164	660000	1.164	581000	1.164	647000	1.164	604000	2.91	693600	2.91	679200	2.91	624000	1.746	690000	1.746	630000	1.746	629333	1.746	609333	1.164	657000	1.164	614000
2.9125	581600	2.9125	585600	2.9125	545200	2.9125	536000	1.7475	660667	1.7475	661333	1.7475	694000	1.7475	646667	1.165	660000	1.165	680000	1.165	637000	1.165	644000	1.165	633000	1.165	659000	1.165	648000	1.165	618000	2.9125	676400	2.9125	700000	2.9125	638800	1.7475	714000	1.7475	657333	1.7475	666667	1.7475	609333	1.165	655000	1.165	611000
2.915	554000	2.915	566400	2.915	572000	2.915	529200	1.749	672000	1.749	652000	1.749	646000	1.749	619333	1.166	604000	1.166	639000	1.166	652000	1.166	640000	1.166	582000	1.166	586000	1.166	626000	1.166	582000	2.915	697600	2.915	681600	2.915	612000	1.749	666000	1.749	608000	1.749	672667	1.749	626667	1.166	675000	1.166	611000
2.9175	586000	2.9175	568800	2.9175	558800	2.9175	545600	1.7505	632667	1.7505	655333	1.7505	668667	1.7505	601333	1.167	716000	1.167	656000	1.167	667000	1.167	617000	1.167	627000	1.167	610000	1.167	645000	1.167	607000	2.9175	673600	2.9175	690000	2.9175	618000	1.7505	676667	1.7505	678667	1.7505	674667	1.7505	656667	1.167	669000	1.167	662000
2.92	558000	2.92	566800	2.92	558000	2.92	534000	1.752	688667	1.752	628667	1.752	639333	1.752	612667	1.168	625000	1.168	639000	1.168	651000	1.168	637000	1.168	622000	1.168	651000	1.168	625000	1.168	564000	2.92	686800	2.92	722400	2.92	598400	1.752	685333	1.752	671333	1.752	686667	1.752	626000	1.168	645000	1.168	653000
2.9225	549600	2.9225	555200	2.9225	546400	2.9225	526800	1.7535	647333	1.7535	682000	1.7535	666000	1.7535	648000	1.169	598000	1.169	627000	1.169	650000	1.169	620000	1.169	651000	1.169	633000	1.169	591000	1.169	645000	2.9225	679200	2.9225	689600	2.9225	636000	1.7535	669333	1.7535	644667	1.7535	662667	1.7535	634667	1.169	604000	1.169	636000
2.925	573600	2.925	585600	2.925	541200	2.925	533600	1.755	657333	1.755	640667	1.755	652667	1.755	596667	1.17	669000	1.17	613000	1.17	726000	1.17	626000	1.17	656000	1.17	630000	1.17	601000	1.17	583000	2.925	665200	2.925	711600	2.925	639200	1.755	653333	1.755	646000	1.755	672667	1.755	627333	1.17	653000	1.17	651000
2.9275	550000	2.9275	570800	2.9275	548800	2.9275	496400	1.7565	676667	1.7565	682667	1.7565	671333	1.7565	672000	1.171	667000	1.171	662000	1.171	659000	1.171	635000	1.171	599000	1.171	610000	1.171	644000	1.171	589000	2.9275	662400	2.9275	698400	2.9275	622400	1.7565	673333	1.7565	650000	1.7565	681333	1.7565	598667	1.171	666000	1.171	647000
2.93	572400	2.93	557200	2.93	548000	2.93	501200	1.758	696000	1.758	672000	1.758	658667	1.758	665333	1.172	631000	1.172	665000	1.172	701000	1.172	587000	1.172	636000	1.172	641000	1.172	603000	1.172	597000	2.93	660400	2.93	693200	2.93	639200	1.758	659333	1.758	685333	1.758	652000	1.758	615333	1.172	602000	1.172	676000
2.9325	594400	2.9325	551200	2.9325	555600	2.9325	548400	1.7595	626000	1.7595	664000	1.7595	640667	1.7595	598667	1.173	644000	1.173	714000	1.173	703000	1.173	618000	1.173	614000	1.173	591000	1.173	693000	1.173	626000	2.9325	676800	2.9325	714800	2.9325	631200	1.7595	649333	1.7595	634000	1.7595	619333	1.7595	589333	1.173	661000	1.173	652000
2.935	570800	2.935	562000	2.935	530400	2.935	504000	1.761	634667	1.761	679333	1.761	697333	1.761	641333	1.174	622000	1.174	699000	1.174	665000	1.174	638000	1.174	620000	1.174	609000	1.174	631000	1.174	602000	2.935	682000	2.935	703600	2.935	636000	1.761	676667	1.761	688000	1.761	702000	1.761	604667	1.174	697000	1.174	647000
2.9375	575200	2.9375	577200	2.9375	527200	2.9375	501600	1.7625	638667	1.7625	655333	1.7625	678000	1.7625	607333	1.175	666000	1.175	686000	1.175	640000	1.175	627000	1.175	633000	1.175	640000	1.175	567000	1.175	608000	2.9375	685200	2.9375	670000	2.9375	628800	1.7625	701333	1.7625	625333	1.7625	614000	1.7625	650667	1.175	648000	1.175	677000
2.94	591200	2.94	598800	2.94	536800	2.94	500000	1.764	648000	1.764	632000	1.764	654667	1.764	662667	1.176	708000	1.176	630000	1.176	661000	1.176	653000	1.176	604000	1.176	607000	1.176	649000	1.176	610000	2.94	706400	2.94	681200	2.94	642000	1.764	647333	1.764	660000	1.764	657333	1.764	635333	1.176	661000	1.176	630000
2.9425	565600	2.9425	582400	2.9425	554800	2.9425	518800	1.7655	672667	1.7655	685333	1.7655	662667	1.7655	634000	1.177	698000	1.177	680000	1.177	645000	1.177	615000	1.177	612000	1.177	638000	1.177	620000	1.177	548000	2.9425	685200	2.9425	710800	2.9425	633200	1.7655	666667	1.7655	679333	1.7655	660667	1.7655	615333	1.177	664000	1.177	635000
2.945	596400	2.945	560000	2.945	573200	2.945	542800	1.767	716667	1.767	630000	1.767	686000	1.767	620667	1.178	655000	1.178	710000	1.178	654000	1.178	653000	1.178	644000	1.178	618000	1.178	659000	1.178	562000	2.945	681600	2.945	677200	2.945	641600	1.767	657333	1.767	639333	1.767	668000	1.767	650000	1.178	646000	1.178	628000
2.9475	566800	2.9475	577600	2.9475	556800	2.9475	514800	1.7685	693333	1.7685	678667	1.7685	668000	1.7685	614667	1.179	668000	1.179	690000	1.179	657000	1.179	617000	1.179	612000	1.179	589000	1.179	657000	1.179	584000	2.9475	664800	2.9475	712000	2.9475	612800	1.7685	649333	1.7685	673333	1.7685	665333	1.7685	654000	1.179	616000	1.179	646000
2.95	558800	2.95	575200	2.95	558000	2.95	530400	1.77	683333	1.77	669333	1.77	662000	1.77	618667	1.18	645000	1.18	646000	1.18	661000	1.18	665000	1.18	633000	1.18	673000	1.18	598000	1.18	593000	2.95	700400	2.95	677600	2.95	657200	1.77	645333	1.77	679333	1.77	639333	1.77	615333	1.18	649000	1.18	639000
2.9525	568800	2.9525	562000	2.9525	552400	2.9525	540400	1.7715	658000	1.7715	674000	1.7715	666667	1.7715	663333	1.181	631000	1.181	674000	1.181	672000	1.181	619000	1.181	636000	1.181	654000	1.181	628000	1.181	612000	2.9525	674400	2.9525	697200	2.9525	612000	1.7715	710667	1.7715	648000	1.7715	673333	1.7715	596000	1.181	615000	1.181	656000
2.955	560000	2.955	568400	2.955	541600	2.955	528800	1.773	634667	1.773	624667	1.773	674667	1.773	672667	1.182	670000	1.182	719000	1.182	687000	1.182	612000	1.182	581000	1.182	586000	1.182	618000	1.182	606000	2.955	654800	2.955	699600	2.955	648000	1.773	664000	1.773	651333	1.773	682667	1.773	634667	1.182	612000	1.182	620000
2.9575	570800	2.9575	560400	2.9575	556000	2.9575	526800	1.7745	665333	1.7745	689333	1.7745	621333	1.7745	636667	1.183	730000	1.183	648000	1.183	704000	1.183	607000	1.183	559000	1.183	576000	1.183	607000	1.183	579000	2.9575	684800	2.9575	721600	2.9575	623600	1.7745	658667	1.7745	649333	1.7745	644667	1.7745	637333	1.183	641000	1.183	671000
2.96	559600	2.96	583600	2.96	564000	2.96	515200	1.776	679333	1.776	699333	1.776	661333	1.776	656000	1.184	648000	1.184	652000	1.184	676000	1.184	669000	1.184	654000	1.184	588000	1.184	630000	1.184	576000	2.96	662400	2.96	696000	2.96	637600	1.776	732000	1.776	682000	1.776	656667	1.776	618000	1.184	639000	1.184	670000
2.9625	546400	2.9625	549200	2.9625	543600	2.9625	517200	1.7775	638667	1.7775	650667	1.7775	646000	1.7775	644667	1.185	628000	1.185	630000	1.185	676000	1.185	622000	1.185	675000	1.185	635000	1.185	624000	1.185	573000	2.9625	679200	2.9625	679200	2.9625	624000	1.7775	641333	1.7775	669333	1.7775	673333	1.7775	612000	1.185	680000	1.185	627000
2.965	564400	2.965	580400	2.965	545600	2.965	517200	1.779	632667	1.779	642000	1.779	666000	1.779	622667	1.186	673000	1.186	628000	1.186	642000	1.186	629000	1.186	626000	1.186	628000	1.186	625000	1.186	582000	2.965	668000	2.965	691600	2.965	622800	1.779	657333	1.779	621333	1.779	646000	1.779	619333	1.186	639000	1.186	650000
2.9675	555200	2.9675	578800	2.9675	563200	2.9675	523200	1.7805	656667	1.7805	662667	1.7805	650000	1.7805	604000	1.187	664000	1.187	715000	1.187	665000	1.187	654000	1.187	654000	1.187	583000	1.187	615000	1.187	571000	2.9675	674800	2.9675	696400	2.9675	648800	1.7805	651333	1.7805	664000	1.7805	682000	1.7805	644000	1.187	652000	1.187	642000
2.97	593200	2.97	561200	2.97	539200	2.97	536400	1.782	662667	1.782	678667	1.782	658000	1.782	640667	1.188	652000	1.188	621000	1.188	688000	1.188	640000	1.188	597000	1.188	646000	1.188	658000	1.188	576000	2.97	633600	2.97	733200	2.97	610000	1.782	670000	1.782	657333	1.782	649333	1.782	616667	1.188	650000	1.188	637000
2.9725	571600	2.9725	564800	2.9725	554000	2.9725	525200	1.7835	690000	1.7835	666667	1.7835	664667	1.7835	595333	1.189	663000	1.189	653000	1.189	697000	1.189	647000	1.189	600000	1.189	631000	1.189	682000	1.189	611000	2.9725	653200	2.9725	697600	2.9725	614400	1.7835	626000	1.7835	683333	1.7835	676667	1.7835	604667	1.189	647000	1.189	550000
2.975	540000	2.975	572400	2.975	565600	2.975	539200	1.785	710000	1.785	649333	1.785	674000	1.785	591333	1.19	606000	1.19	698000	1.19	669000	1.19	632000	1.19	652000	1.19	652000	1.19	595000	1.19	588000	2.975	664800	2.975	682800	2.975	633600	1.785	668667	1.785	648000	1.785	646667	1.785	638667	1.19	604000	1.19	621000
2.9775	569600	2.9775	588000	2.9775	554000	2.9775	506000	1.7865	670000	1.7865	668667	1.7865	680000	1.7865	627333	1.191	608000	1.191	677000	1.191	644000	1.191	637000	1.191	679000	1.191	600000	1.191	599000	1.191	607000	2.9775	690400	2.9775	690400	2.9775	654800	1.7865	646000	1.7865	653333	1.7865	664000	1.7865	633333	1.191	631000	1.191	654000
2.98	560400	2.98	594000	2.98	550000	2.98	517600	1.788	704667	1.788	661333	1.788	658667	1.788	617333	1.192	655000	1.192	619000	1.192	685000	1.192	598000	1.192	626000	1.192	593000	1.192	631000	1.192	605000	2.98	653200	2.98	731200	2.98	627200	1.788	683333	1.788	656667	1.788	634000	1.788	646667	1.192	620000	1.192	635000
2.9825	565600	2.9825	584400	2.9825	565200	2.9825	531200	1.7895	662000	1.7895	655333	1.7895	655333	1.7895	636667	1.193	637000	1.193	649000	1.193	658000	1.193	623000	1.193	638000	1.193	622000	1.193	618000	1.193	581000	2.9825	683600	2.9825	722800	2.9825	626400	1.7895	690667	1.7895	639333	1.7895	642667	1.7895	631333	1.193	665000	1.193	635000
2.985	564400	2.985	576800	2.985	524400	2.985	526400	1.791	690000	1.791	682000	1.791	681333	1.791	633333	1.194	663000	1.194	698000	1.194	676000	1.194	602000	1.194	639000	1.194	602000	1.194	609000	1.194	600000	2.985	673200	2.985	708400	2.985	584000	1.791	670667	1.791	696000	1.791	650000	1.791	617333	1.194	654000	1.194	631000
2.9875	562000	2.9875	588400	2.9875	570800	2.9875	534000	1.7925	638000	1.7925	716000	1.7925	652667	1.7925	628000	1.195	702000	1.195	686000	1.195	695000	1.195	631000	1.195	578000	1.195	624000	1.195	641000	1.195	592000	2.9875	680800	2.9875	692400	2.9875	658000	1.7925	600667	1.7925	668667	1.7925	683333	1.7925	606667	1.195	666000	1.195	655000
2.99	546000	2.99	556000	2.99	526800	2.99	534000	1.794	668000	1.794	683333	1.794	658667	1.794	596000	1.196	676000	1.196	691000	1.196	646000	1.196	610000	1.196	652000	1.196	660000	1.196	618000	1.196	564000	2.99	680400	2.99	680800	2.99	632000	1.794	667333	1.794	648000	1.794	671333	1.794	609333	1.196	639000	1.196	621000
2.9925	562400	2.9925	561200	2.9925	564000	2.9925	534400	1.7955	647333	1.7955	668667	1.7955	638667	1.7955	639333	1.197	607000	1.197	673000	1.197	648000	1.197	651000	1.197	607000	1.197	614000	1.197	610000	1.197	579000	2.9925	682000	2.9925	697600	2.9925	607600	1.7955	666000	1.7955	660667	1.7955	705333	1.7955	595333	1.197	613000	1.197	638000
2.995	558800	2.995	534000	2.995	568800	2.995	524000	1.797	670000	1.797	611333	1.797	670000	1.797	640000	1.198	675000	1.198	705000	1.198	669000	1.198	595000	1.198	616000	1.198	617000	1.198	612000	1.198	646000	2.995	671200	2.995	704000	2.995	635200	1.797	660667	1.797	661333	1.797	654000	1.797	606667	1.198	621000	1.198	613000
[truncated: 802 more rows]
[truncated: 92 more columns]

## Sheet: Figure4B-imatinib
	E509D, 3.125 IMAT		E509D, 6.25 IMAT		E509D, 12.5 IMAT		E509D, 25 IMAT		E509D, 50 IMAT		E509D, 75 IMAT		E509D, 100 IMAT			E509D, 3.125 IMAT		E509D, 6.25 IMAT		E509D, 12.5 IMAT		E509D, 25 IMAT		E509D, 50 IMAT		E509D, 75 IMAT		E509D, 100 IMAT			I502M, 3.125 IMAT		I502M, 6.25 IMAT		I502M, 12.5 IMAT		I502M, 25 IMAT		I502M, 50 IMAT		I502M, 75 IMAT		I502M, 100 IMAT		I502M, 3.125 IMAT		I502M, 6.25 IMAT		I502M, 12.5 IMAT
[truncated: 2,001 more rows]
[truncated: 123 more columns]

[truncated: 5 more sheets: Figure4C-FoldX, Figure4F-Tm, Figure4G-cellular IC50, Figure5A-Tm, FigureS4D-biochemical IC50]
